# Supplementary material for: Transcriptome Analysis of Cytokinin Response in Tomato Leaves
Source: PLoS One. 2013 Jan 25;8(1):e55090. doi: 10.1371/journal.pone.0055090 (PMC3555872; doi:10.1371/journal.pone.0055090)
Supplement: Table S2 — Transcripts identified as more abundant (2.5 log2 fold greater than the other age sample at that treatment time) in control leaf samples. The top 100 transcripts were shown in Table S6. (XLSX) [file pone.0055090.s002.xlsx]

## Sheet: Sheet1
Transcripts more abundant in young leaves (2h DMSO)				Transcripts more abundant in older leaves (2h DMSO)				Transcripts more abundant in young leaves (24h DMSO)				Transcripts more abundant in older leaves (24h DMSO)
ID	Solyc_ID	Solyc_Description	log2FC	ID	Solyc_ID	Solyc_Description	log2FC	ID	Solyc_ID	Solyc_Description	log2FC	ID	Solyc_ID	Solyc_Description	log2FC
BPA_Rashotte_Tomato_7872	Solyc01g089980	Engulfment and cell motility protein (AHRD V1 ***- Q16Y60_AEDAE)%3B contains Interpro domain(s) IPR006816 Engulfment and cell motility%2C ELMO	5.71377	BPA_Rashotte_Tomato_21360	Solyc07g056000	Xyloglucan endotransglucosylase/hydrolase 7 (AHRD V1 **** C0IRG6_ACTDE)%3B contains Interpro domain(s) IPR016455 Xyloglucan endotransglucosylase/hydrolase IPR008263 Glycoside hydrolase%2C family 16%2C active site	2.91831	BPA_Rashotte_Tomato_5497	Solyc12g011270	Elongation factor Ts (AHRD V1 ***- Q9SWW0_SOLLC)%3B contains Interpro domain(s) IPR018101 Translation elongation factor Ts%2C conserved site	3.07059	BPA_Rashotte_Tomato_14483	Solyc10g006720	Serine/threonine-protein kinase receptor (AHRD V1 **** B6U2B7_MAIZE)%3B contains Interpro domain(s) IPR002290 Serine/threonine protein kinase	2.63696
BPA_Rashotte_Tomato_16068	Solyc07g014730	Phospholipase A2 (AHRD V1 **** Q5CCT8_TOBAC)%3B contains Interpro domain(s) IPR016090 Phospholipase A2	5.70979	BPA_Rashotte_Tomato_12385	Solyc11g007490	UDP-glucosyltransferase (AHRD V1 **-* B3VI56_STERE)%3B contains Interpro domain(s) IPR002213 UDP-glucuronosyl/UDP-glucosyltransferase	2.90534	BPA_Rashotte_Tomato_6805	Solyc06g064550	Aspartokinase-homoserine dehydrogenase (AHRD V1 **** O63067_SOYBN)%3B contains Interpro domain(s) IPR001341 Aspartate kinase region	3.04039	BPA_Rashotte_Tomato_11977	Solyc01g008500	Receptor serine/threonine kinase (AHRD V1 **** O49202_ORYSJ)%3B contains Interpro domain(s) IPR002290 Serine/threonine protein kinase	2.63478
BPA_Rashotte_Tomato_9197	Solyc01g107310	Phosphatase 2C family protein (AHRD V1 ***- D7MFT9_ARALY)%3B contains Interpro domain(s) IPR015655 Protein phosphatase 2C	5.6902	BPA_Rashotte_Tomato_3635	Solyc03g033500	Cold shock protein-1 (AHRD V1 *-*- Q8LPA7_WHEAT)%3B contains Interpro domain(s) IPR002059 Cold-shock protein%2C DNA-binding	2.88487	BPA_Rashotte_Tomato_16587	#N/A	#N/A	3.03433	BPA_Rashotte_Tomato_15052	Solyc01g006300	Peroxidase (AHRD V1 **** Q43774_SOLLC)%3B contains Interpro domain(s) IPR002016 Haem peroxidase%2C plant/fungal/bacterial	2.62362
BPA_Rashotte_Tomato_21611	Solyc06g084220	Unknown Protein (AHRD V1)	5.68508	BPA_Rashotte_Tomato_22043	#N/A	#N/A	2.88393	BPA_Rashotte_Tomato_22187	#N/A	#N/A	3.03228	BPA_Rashotte_Tomato_11925	Solyc05g016180	Unknown Protein (AHRD V1)	2.61583
BPA_Rashotte_Tomato_21742	Solyc05g008060	Auxin efflux carrier (AHRD V1 **** D6RT10_SOLLC)%3B contains Interpro domain(s) IPR014024 Auxin efflux carrier%2C subgroup	5.68149	BPA_Rashotte_Tomato_26050	#N/A	#N/A	2.88066	BPA_Rashotte_Tomato_13915	Solyc00g071180	Cysteine proteinase inhibitor (AHRD V1 *-** Q2VY67_9ERIC)%3B contains Interpro domain(s) IPR000010 Proteinase inhibitor I25%2C cystatin	3.01012	BPA_Rashotte_Tomato_725	Solyc02g071560	Subtilisin-like protease (AHRD V1 ***- Q9FK77_ARATH)%3B contains Interpro domain(s) IPR015500 Peptidase S8%2C subtilisin-related	2.60354
BPA_Rashotte_Tomato_19490	#N/A	#N/A	5.67825	BPA_Rashotte_Tomato_11715	Solyc06g035520	Acetyl esterase (AHRD V1 *--- AES_SALSV)%3B contains Interpro domain(s) IPR013094 Alpha/beta hydrolase fold-3	2.87954	BPA_Rashotte_Tomato_7967	Solyc01g102950	FAD dependent oxidoreductase (AHRD V1 **-- B5VX05_SPIMA)	2.99372	BPA_Rashotte_Tomato_22683	#N/A	#N/A	2.59986
BPA_Rashotte_Tomato_362	Solyc04g015130	Ribosomal protein S6 kinase alpha-3 (AHRD V1 *-** KS6A3_HUMAN)%3B contains Interpro domain(s) IPR002290 Serine/threonine protein kinase	5.66794	BPA_Rashotte_Tomato_7680	Solyc07g065160	Pirin (AHRD V1 ***- D7RJ70_CARPA)%3B contains Interpro domain(s) IPR012093 Pirin	2.86789	BPA_Rashotte_Tomato_16014	Solyc06g065970	Cortical cell-delineating protein (AHRD V1 **-- B6UGA2_MAIZE)%3B contains Interpro domain(s) IPR013770 Plant lipid transfer protein and hydrophobic protein%2C helical	2.99215	BPA_Rashotte_Tomato_20085	Solyc04g011860	Glutaredoxin (AHRD V1 ***- B9I9V9_POPTR)%3B contains Interpro domain(s) IPR011905 Glutaredoxin-like%2C plant II	2.59493
BPA_Rashotte_Tomato_16701	#N/A	#N/A	5.65492	BPA_Rashotte_Tomato_2113	Solyc12g014250	Phosphoenolpyruvate carboxylase 1 (AHRD V1 ***- Q9SCB3_SOLLC)%3B contains Interpro domain(s) IPR015813 Pyruvate/Phosphoenolpyruvate kinase%2C catalytic core IPR001449 Phosphoenolpyruvate carboxylase	2.85356	BPA_Rashotte_Tomato_13232	Solyc03g083770	Pectinesterase (AHRD V1 ***- C0PST8_PICSI)%3B contains Interpro domain(s) IPR006501 Pectinesterase inhibitor	2.97992	BPA_Rashotte_Tomato_24936	#N/A	#N/A	2.58804
BPA_Rashotte_Tomato_23306	#N/A	#N/A	5.6529	BPA_Rashotte_Tomato_23366	Solyc01g079920	Xylanase inhibitor (Fragment) (AHRD V1 **-- Q53IQ4_WHEAT)%3B contains Interpro domain(s) IPR001461 Peptidase A1	2.83861	BPA_Rashotte_Tomato_14869	Solyc02g082260	Hydroxy-methylglutaryl-coenzyme A reductase (AHRD V1 **** O48624_TOBAC)%3B contains Interpro domain(s) IPR004554 Hydroxymethylglutaryl-CoA reductase%2C class I%2C catalytic	2.97571	BPA_Rashotte_Tomato_14217	Solyc01g008390	LRR receptor-like serine/threonine-protein kinase%2C RLP	2.57529
BPA_Rashotte_Tomato_13566	#N/A	#N/A	5.65021	BPA_Rashotte_Tomato_3266	Solyc12g042480	Cytochrome P450	2.82426	BPA_Rashotte_Tomato_24942	Solyc01g105050	Chlorophyll a-b binding protein%2C chloroplastic (AHRD V1 **** CB12_PETHY)%3B contains Interpro domain(s) IPR001344 Chlorophyll A-B binding protein	2.97431	BPA_Rashotte_Tomato_8863	Solyc00g121730	%26aposchromo%26apos domain containing protein (AHRD V1 *--- Q6L3Q3_SOLDE)%3B contains Interpro domain(s) IPR005162 Retrotransposon gag protein	2.56187
BPA_Rashotte_Tomato_25366	#N/A	#N/A	5.64676	BPA_Rashotte_Tomato_10957	Solyc08g067340	WRKY transcription factor (AHRD V1 **** B1Q4U8_9ROSI)%3B contains Interpro domain(s) IPR003657 DNA-binding WRKY	2.82048	BPA_Rashotte_Tomato_18454	Solyc06g050840	DNA binding protein (AHRD V1 ***- B4FLH1_MAIZE)	2.97375	BPA_Rashotte_Tomato_15807	Solyc09g059800	Unknown Protein (AHRD V1)	2.55822
BPA_Rashotte_Tomato_1344	Solyc08g066980	UDP-sugar transporter UST74c (AHRD V1 ***- B0WH95_CULQU)%3B contains Interpro domain(s) IPR004853 Protein of unknown function DUF250	5.64351	BPA_Rashotte_Tomato_827	Solyc05g008290	Bilirubin oxidase (AHRD V1 ***- C6PN69_9CLOT)%3B contains Interpro domain(s) IPR008972 Cupredoxin	2.81745	BPA_Rashotte_Tomato_11595	Solyc10g086660	Rop guanine nucleotide exchange factor 1 (AHRD V1 ***- ROGF1_ARATH)%3B contains Interpro domain(s) IPR005512 Rop nucleotide exchanger%2C PRONE	2.96884	BPA_Rashotte_Tomato_10555	Solyc09g011470	Unknown Protein (AHRD V1)	2.55389
BPA_Rashotte_Tomato_25978	Solyc11g065340	Unknown Protein (AHRD V1)	5.636	BPA_Rashotte_Tomato_24963	#N/A	#N/A	2.80921	BPA_Rashotte_Tomato_20665	Solyc09g092110	Light regulated protein-like protein (AHRD V1 ***- A8IXK8_BRACM)%3B contains Interpro domain(s) IPR009856 Light regulated Lir1	2.96662	BPA_Rashotte_Tomato_15962	Solyc03g080190	Flavanone 3-hydroxylase-like protein (AHRD V1 **-- Q9FLV0_ARATH)%3B contains Interpro domain(s) IPR005123 Oxoglutarate and iron-dependent oxygenase	2.54442
BPA_Rashotte_Tomato_7121	Solyc07g053360	Seed biotin-containing protein SBP65 (AHRD V1 *--- SBP65_PEA)%3B contains Interpro domain(s) IPR004238 Late embryogenesis abundant protein	5.61874	BPA_Rashotte_Tomato_18628	#N/A	#N/A	2.80849	BPA_Rashotte_Tomato_3814	Solyc02g080120	Gibberellin 2-beta-dioxygenase 7 (AHRD V1 **-* B6SZM8_MAIZE)%3B contains Interpro domain(s) IPR005123 Oxoglutarate and iron-dependent oxygenase	2.96155	BPA_Rashotte_Tomato_10391	#N/A	#N/A	2.53981
BPA_Rashotte_Tomato_20006	#N/A	#N/A	5.61378	BPA_Rashotte_Tomato_2070	Solyc08g067030	Os01g0611000 protein (Fragment) (AHRD V1 ***- Q0JLB5_ORYSJ)%3B contains Interpro domain(s) IPR006946 Protein of unknown function DUF642	2.8001	BPA_Rashotte_Tomato_21964	Solyc11g006250	GDSL esterase/lipase At5g33370 (AHRD V1 ***- GDL79_ARATH)%3B contains Interpro domain(s) IPR001087 Lipase%2C GDSL	2.95959	BPA_Rashotte_Tomato_10923	Solyc04g082120	Prolyl endopeptidase (AHRD V1 **** B6U134_MAIZE)%3B contains Interpro domain(s) IPR002470 Peptidase S9A%2C prolyl oligopeptidase	2.53765
BPA_Rashotte_Tomato_9690	#N/A	#N/A	5.60633	BPA_Rashotte_Tomato_17089	#N/A	#N/A	2.79972	BPA_Rashotte_Tomato_5835	Solyc02g081340	Glutathione S-transferase (AHRD V1 **** O24261_PETHY)%3B contains Interpro domain(s) IPR004046 Glutathione S-transferase%2C C-terminal	2.95689	BPA_Rashotte_Tomato_11521	Solyc06g033860	Glutamate dehydrogenase (AHRD V1 **** Q94IA5_BRANA)%3B contains Interpro domain(s) IPR014362 Glutamate dehydrogenase	2.53092
BPA_Rashotte_Tomato_710	Solyc03g112760	Unknown Protein (AHRD V1)	5.60519	BPA_Rashotte_Tomato_3045	Solyc04g077050	Amino acid permease 6 (AHRD V1 **** Q7Y076_BRANA)%3B contains Interpro domain(s) IPR013057 Amino acid transporter%2C transmembrane	2.79421	BPA_Rashotte_Tomato_16538	Solyc09g083440	Proteinase inhibitor I (AHRD V1 ***- Q53X28_SOLTU)%3B contains Interpro domain(s) IPR000864 Proteinase inhibitor I13%2C potato inhibitor I	2.95135	BPA_Rashotte_Tomato_24497	#N/A	#N/A	2.52207
BPA_Rashotte_Tomato_6748	Solyc02g065630	Myosin-like protein (AHRD V1 *--- Q9C717_ARATH)	5.58781	BPA_Rashotte_Tomato_14692	Solyc04g077220	Homeobox-leucine zipper protein 22 (AHRD V1 ***- D7MA03_ARALY)%3B contains Interpro domain(s) IPR003106 Leucine zipper%2C homeobox-associated	2.79075	BPA_Rashotte_Tomato_23096	Solyc05g005230	Uncharacterized plant-specific domain TIGR01589 family protein (AHRD V1 *-*- Q60CZ4_SOLDE)%3B contains Interpro domain(s) IPR006476 Conserved hypothetical protein CHP01589%2C plant	2.94197	BPA_Rashotte_Tomato_13832	Solyc07g056440	Glutathione S-transferase-like protein (AHRD V1 **** Q8GVD1_SOLLC)%3B contains Interpro domain(s) IPR004046 Glutathione S-transferase%2C C-terminal	2.51135
BPA_Rashotte_Tomato_11166	Solyc04g026230	Kinase like protein (AHRD V1 ***- O23334_ARATH)%3B contains Interpro domain(s) IPR015783 ATMRK serine/threonine protein kinase-like	5.57352	BPA_Rashotte_Tomato_12960	Solyc07g007560	Vesicular glutamate transporter 3 (AHRD V1 **-* B5AU16_DANRE)%3B contains Interpro domain(s) IPR016196 Major facilitator superfamily%2C general substrate transporter	2.77939	BPA_Rashotte_Tomato_15445	Solyc06g006090	Unknown Protein (AHRD V1)	2.93834	BPA_Rashotte_Tomato_7100	Solyc02g092880	Unknown Protein (AHRD V1)	2.5103
BPA_Rashotte_Tomato_476	#N/A	#N/A	5.54751	BPA_Rashotte_Tomato_12517	Solyc09g089510	Proteinase inhibitor I (AHRD V1 ***- Q3S492_SOLTU)%3B contains Interpro domain(s) IPR000864 Proteinase inhibitor I13%2C potato inhibitor I	2.77728	BPA_Rashotte_Tomato_15396	Solyc09g089530	Proteinase inhibitor I (AHRD V1 ***- Q3S484_SOLTU)%3B contains Interpro domain(s) IPR000864 Proteinase inhibitor I13%2C potato inhibitor I	2.9112	BPA_Rashotte_Tomato_7478	Solyc03g033790	Cell division protease ftsH homolog 3 (AHRD V1 *--- FTSH3_SYNY3)%3B contains Interpro domain(s) IPR003959 ATPase%2C AAA-type%2C core	2.5099
BPA_Rashotte_Tomato_18133	#N/A	#N/A	5.53755	BPA_Rashotte_Tomato_13121	Solyc05g050130	Acidic chitinase (AHRD V1 **-- Q71HN4_FICAW)%3B contains Interpro domain(s) IPR001223 Glycoside hydrolase%2C family 18%2C catalytic domain	2.76949	BPA_Rashotte_Tomato_21258	#N/A	#N/A	2.90637	BPA_Rashotte_Tomato_26805	Solyc08g077900	Expansin-like protein (AHRD V1 ***- Q0WRS3_ARATH)%3B contains Interpro domain(s) IPR007112 Expansin 45%2C endoglucanase-like	2.5
BPA_Rashotte_Tomato_2082	Solyc03g119750	Family with sequence similarity 116 member B (Fragment) (AHRD V1 *--- A6X8I4_HUMAN)%3B contains Interpro domain(s) IPR012860 Protein of unknown function DUF1630	5.53729	BPA_Rashotte_Tomato_15393	Solyc12g006760	Unknown Protein (AHRD V1)	2.75031	BPA_Rashotte_Tomato_12725	Solyc11g065520	Unknown Protein (AHRD V1)%3B contains Interpro domain(s) IPR005135 Endonuclease/exonuclease/phosphatase	2.90063	BPA_Rashotte_Tomato_15553	#N/A	#N/A	2.49814
BPA_Rashotte_Tomato_15215	#N/A	#N/A	5.53262	BPA_Rashotte_Tomato_10321	#N/A	#N/A	2.74434	BPA_Rashotte_Tomato_18466	Solyc05g043330	GDSL esterase/lipase At2g04570 (AHRD V1 ***- GDL34_ARATH)%3B contains Interpro domain(s) IPR001087 Lipase%2C GDSL	2.89598	BPA_Rashotte_Tomato_12940	Solyc03g113580	Germin-like protein (AHRD V1 ***- Q8H2A6_ANACO)%3B contains Interpro domain(s) IPR014710 RmlC-like jelly roll fold	2.49631
BPA_Rashotte_Tomato_25441	#N/A	#N/A	5.51337	BPA_Rashotte_Tomato_23792	Solyc07g049530	1-aminocyclopropane-1-carboxylate oxidase (AHRD V1 ***- Q94F66_SOLTU)%3B contains Interpro domain(s) IPR005123 Oxoglutarate and iron-dependent oxygenase	2.72462	BPA_Rashotte_Tomato_6206	Solyc06g007970	Male sterility 5 family protein (Fragment) (AHRD V1 *--- B1Q393_BRAOT)%3B contains Interpro domain(s) IPR011990 Tetratricopeptide-like helical	2.89155
BPA_Rashotte_Tomato_18712	#N/A	#N/A	5.48633	BPA_Rashotte_Tomato_22503	Solyc06g048930	Two-component response regulator ARR3 (AHRD V1 **** B6TSM4_MAIZE)%3B contains Interpro domain(s) IPR001789 Signal transduction response regulator%2C receiver region	2.72194	BPA_Rashotte_Tomato_12997	Solyc01g094380	Glycosyltransferase CAZy family GT90 (Fragment) (AHRD V1 **-- D8SQN9_SELML)%3B contains Interpro domain(s) IPR008539 Protein of unknown function DUF821%2C CAP10-like	2.89071
BPA_Rashotte_Tomato_10641	Solyc01g088380	DNA helicase (AHRD V1 ***- A6ZT72_YEAS7)%3B contains Interpro domain(s) IPR014808 DNA replication factor Dna2	5.48143	BPA_Rashotte_Tomato_10884	#N/A	#N/A	2.71758	BPA_Rashotte_Tomato_10389	Solyc01g006680	Transcription factor jumonji jmjC domain protein (AHRD V1 *-** D5NKF9_9BURK)%3B contains Interpro domain(s) IPR003347 Transcription factor jumonji/aspartyl beta-hydroxylase	2.88862
BPA_Rashotte_Tomato_15911	Solyc02g077260	Calmodulin binding protein (AHRD V1 **-* B6TIB2_MAIZE)%3B contains Interpro domain(s) IPR000048 IQ calmodulin-binding region	5.45535	BPA_Rashotte_Tomato_7830	Solyc06g066800	Glycosyl transferase family 8 (AHRD V1 **-- B8HXH4_CYAP4)	2.71747	BPA_Rashotte_Tomato_12941	Solyc02g080320	Pseudouridine synthase family protein (AHRD V1 **** D7MEP4_ARALY)%3B contains Interpro domain(s) IPR006145 Pseudouridine synthase%2C RsuA and RluB/C/D/E/F	2.85526
BPA_Rashotte_Tomato_18285	#N/A	#N/A	5.43231	BPA_Rashotte_Tomato_253	Solyc10g048060	Uncharacterized mitochondrial protein AtMg00030 (AHRD V1 *-*- M030_ARATH)	2.70855	BPA_Rashotte_Tomato_17559	Solyc08g081960	Ethylene-responsive transcription factor 4 (AHRD V1 *-*- ERF4_NICSY)%3B contains Interpro domain(s) IPR001471 Pathogenesis-related transcriptional factor and ERF%2C DNA-binding	2.84222
BPA_Rashotte_Tomato_28101	#N/A	#N/A	5.42491	BPA_Rashotte_Tomato_12225	Solyc08g067360	WRKY transcription factor 9 (AHRD V1 **** C9DHZ8_9ROSI)%3B contains Interpro domain(s) IPR003657 DNA-binding WRKY	2.6991	BPA_Rashotte_Tomato_13206	Solyc03g117360	WD-40 repeat protein-like (Fragment) (AHRD V1 *--- Q1HIU4_9ROSI)%3B contains Interpro domain(s) IPR017986 WD40 repeat%2C region	2.83514
BPA_Rashotte_Tomato_17714	Solyc06g060360	Universal stress protein family protein (AHRD V1 ***- A8IXG1_BRACM)%3B contains Interpro domain(s) IPR006016 UspA	5.42176	BPA_Rashotte_Tomato_20538	Solyc01g095530	Unknown Protein (AHRD V1)	2.69495	BPA_Rashotte_Tomato_27737	#N/A	#N/A	2.8328
BPA_Rashotte_Tomato_16810	#N/A	#N/A	5.41838	BPA_Rashotte_Tomato_22685	#N/A	#N/A	2.67854	BPA_Rashotte_Tomato_24074	Solyc06g069790	Gibberellin-regulated protein (AHRD V1 **-- B4UW77_ARAHY)%3B contains Interpro domain(s) IPR003854 Gibberellin regulated protein	2.826
BPA_Rashotte_Tomato_23741	Solyc11g013890	F-box family protein (AHRD V1 ***- B9GTQ9_POPTR)%3B contains Interpro domain(s) IPR017451 F-box associated type 1	5.41043	BPA_Rashotte_Tomato_22793	#N/A	#N/A	2.66421	BPA_Rashotte_Tomato_7187	Solyc06g035580	Choline dehydrogenase (AHRD V1 ***- C0G363_9RHIZ)%3B contains Interpro domain(s) IPR012132 Glucose-methanol-choline oxidoreductase	2.82384
BPA_Rashotte_Tomato_22025	#N/A	#N/A	5.40818	BPA_Rashotte_Tomato_986	Solyc03g063480	ORF16-lacZ fusion protein (AHRD V1 *--- Q57HV4_SALCH)	2.66374	BPA_Rashotte_Tomato_20023	Solyc06g083900	Myb-related transcription factor (AHRD V1 **-* B2CZJ1_CAPAN)%3B contains Interpro domain(s) IPR015495 Myb transcription factor	2.81705
BPA_Rashotte_Tomato_26720	#N/A	#N/A	5.40602	BPA_Rashotte_Tomato_26747	#N/A	#N/A	2.65197	BPA_Rashotte_Tomato_5463	Solyc01g095930	O-acyltransferase WSD1 (AHRD V1 **-- WSD1_ARATH)%3B contains Interpro domain(s) IPR004255 Uncharacterised protein family UPF0089	2.8091
BPA_Rashotte_Tomato_25977	#N/A	#N/A	5.40131	BPA_Rashotte_Tomato_15746	Solyc10g083230	F-box family protein (AHRD V1 ***- B9MYU0_POPTR)	2.6519	BPA_Rashotte_Tomato_26265	Solyc02g093760	Tripartite motif-containing 25 (AHRD V1 *--- Q6P7B3_RAT)%3B contains Interpro domain(s) IPR018957 Zinc finger%2C C3HC4 RING-type	2.79459
BPA_Rashotte_Tomato_21935	Solyc08g069010	Pentatricopeptide repeat-containing protein (AHRD V1 ***- D7M2Z4_ARALY)%3B contains Interpro domain(s) IPR002885 Pentatricopeptide repeat	5.39385	BPA_Rashotte_Tomato_16942	Solyc02g087090	Prostaglandin G/H synthase 2 (AHRD V1 **-- PGH2_CHICK)%3B contains Interpro domain(s) IPR002007 Haem peroxidase%2C animal	2.64308	BPA_Rashotte_Tomato_15368	Solyc01g090340	Ethylene responsive transcription factor 1b (AHRD V1 *-*- C0J9I8_9ROSA)%3B contains Interpro domain(s) IPR001471 Pathogenesis-related transcriptional factor and ERF%2C DNA-binding	2.79192
BPA_Rashotte_Tomato_26390	#N/A	#N/A	5.37097	BPA_Rashotte_Tomato_2649	Solyc11g005860	Cysteine desulfurase (AHRD V1 **-- A4A4I5_9GAMM)%3B contains Interpro domain(s) IPR000192 Aminotransferase%2C class V/Cysteine desulfurase	2.64304	BPA_Rashotte_Tomato_21376	#N/A	#N/A	2.78351
BPA_Rashotte_Tomato_4427	Solyc03g006280	Unknown Protein (AHRD V1)	5.35753	BPA_Rashotte_Tomato_16036	Solyc11g006520	Cc-nbs-lrr%2C resistance protein	2.6304	BPA_Rashotte_Tomato_12906	Solyc06g064820	GDSL esterase/lipase At1g71691 (AHRD V1 ***- GDL29_ARATH)%3B contains Interpro domain(s) IPR001087 Lipase%2C GDSL	2.77932
BPA_Rashotte_Tomato_16726	Solyc03g118660	Down syndrome critical region protein (AHRD V1 ***- Q17H45_AEDAE)%3B contains Interpro domain(s) IPR005377 Vacuolar protein sorting-associated protein 26	5.35433	BPA_Rashotte_Tomato_16280	Solyc12g045020	Cytochrome P450	2.62999	BPA_Rashotte_Tomato_10381	Solyc08g079280	cytochrome P450	2.77713
BPA_Rashotte_Tomato_9691	Solyc03g007690	ABC transporter G family member 8 (AHRD V1 ***- AB8G_ARATH)%3B contains Interpro domain(s) IPR013525 ABC-2 type transporter	5.35156	BPA_Rashotte_Tomato_1542	Solyc10g018120	Unknown Protein (AHRD V1)	2.62781	BPA_Rashotte_Tomato_17065	Solyc01g105360	UDP-glucuronosyltransferase (AHRD V1 **** Q5UB81_ARATH)%3B contains Interpro domain(s) IPR002213 UDP-glucuronosyl/UDP-glucosyltransferase	2.77285
BPA_Rashotte_Tomato_16823	Solyc02g086360	Octicosapeptide/Phox/Bem1p domain-containing protein (AHRD V1 *--- D7L8F8_ARALY)%3B contains Interpro domain(s) IPR000270 Octicosapeptide/Phox/Bem1p	5.32801	BPA_Rashotte_Tomato_27624	#N/A	#N/A	2.60227	BPA_Rashotte_Tomato_24563	Solyc10g055780	Chitinase (AHRD V1 ***- B9VRK7_CAPAN)%3B contains Interpro domain(s) IPR000726 Glycoside hydrolase%2C family 19%2C catalytic	2.77186
BPA_Rashotte_Tomato_20983	Solyc04g050790	Unknown Protein (AHRD V1)	5.32502	BPA_Rashotte_Tomato_16682	Solyc03g117980	Respiratory burst oxidase-like protein (AHRD V1 **** C1IHQ9_9ROSI)%3B contains Interpro domain(s) IPR013121 Ferric reductase%2C NAD binding	2.60122	BPA_Rashotte_Tomato_22483	#N/A	#N/A	2.77013
BPA_Rashotte_Tomato_24660	#N/A	#N/A	5.30273	BPA_Rashotte_Tomato_17412	Solyc02g094860	cytochrome P450	2.59323	BPA_Rashotte_Tomato_21935	Solyc08g069010	Pentatricopeptide repeat-containing protein (AHRD V1 ***- D7M2Z4_ARALY)%3B contains Interpro domain(s) IPR002885 Pentatricopeptide repeat	2.77013
BPA_Rashotte_Tomato_28082	#N/A	#N/A	5.27847	BPA_Rashotte_Tomato_24497	#N/A	#N/A	2.59306	BPA_Rashotte_Tomato_18024	#N/A	#N/A	2.76969
BPA_Rashotte_Tomato_13392	#N/A	#N/A	5.27359	BPA_Rashotte_Tomato_1000	Solyc02g088230	Xenotropic and polytropic retrovirus receptor (AHRD V1 **-* B2GU54_XENTR)%3B contains Interpro domain(s) IPR004342 EXS%2C C-terminal	2.58872	BPA_Rashotte_Tomato_19036	Solyc11g042880	Harpin-induced protein (AHRD V1 **-- B6TDG9_MAIZE)	2.76823
BPA_Rashotte_Tomato_4050	Solyc06g069130	Kinesin-like protein 73641-79546 (AHRD V1 ***- Q9CAC9_ARATH)%3B contains Interpro domain(s) IPR001752 Kinesin%2C motor region	5.27239	BPA_Rashotte_Tomato_24021	Solyc08g007430	Nitrate transporter (AHRD V1 **** Q852P5_TOBAC)%3B contains Interpro domain(s) IPR000109 TGF-beta receptor%2C type I/II extracellular region	2.58201	BPA_Rashotte_Tomato_21758	Solyc01g099270	Microtubule binding protein (AHRD V1 ***- A6YTD5_CUCME)	2.76538
BPA_Rashotte_Tomato_12773	Solyc03g059030	CDK5 regulatory subunit associated protein 3 (AHRD V1 ***- Q6IQA6_DANRE)%3B contains Interpro domain(s) IPR008491 Protein of unknown function DUF773	5.2345	BPA_Rashotte_Tomato_9040	Solyc07g064720	GDSL esterase/lipase At5g55050 (AHRD V1 ***- GDL87_ARATH)%3B contains Interpro domain(s) IPR001087 Lipase%2C GDSL	2.57968	BPA_Rashotte_Tomato_6314	#N/A	#N/A	2.75725
BPA_Rashotte_Tomato_21930	Solyc01g096390	DNA-directed RNA polymerase (AHRD V1 ***- D7LEE8_ARALY)%3B contains Interpro domain(s) IPR006592 RNA polymerase%2C N-terminal	5.23161	BPA_Rashotte_Tomato_1663	Solyc07g064670	Beta-1 3-galactosyltransferase 6 (AHRD V1 **** B6UBH3_MAIZE)%3B contains Interpro domain(s) IPR002659 Glycosyl transferase%2C family 31	2.57321	BPA_Rashotte_Tomato_5126	Solyc12g042890	Acyl-protein thioesterase 2 (AHRD V1 **-- B6T1C9_MAIZE)%3B contains Interpro domain(s) IPR003140 Phospholipase/carboxylesterase	2.75686
BPA_Rashotte_Tomato_40	#N/A	#N/A	5.22561	BPA_Rashotte_Tomato_9997	Solyc08g016210	LRR receptor-like serine/threonine-protein kinase%2C RLP	2.56929	BPA_Rashotte_Tomato_12621	Solyc06g084420	LRR receptor-like serine/threonine-protein kinase%2C RLP	2.74346
BPA_Rashotte_Tomato_585	Solyc01g111890	F-box/LRR-repeat protein 14 (AHRD V1 *-*- B5X1Y2_SALSA)%3B contains Interpro domain(s) IPR001810 Cyclin-like F-box	5.21006	BPA_Rashotte_Tomato_19302	#N/A	#N/A	2.5661	BPA_Rashotte_Tomato_11300	Solyc01g099650	Formin 3 (AHRD V1 *-*- D0QAN4_ARATH)%3B contains Interpro domain(s) IPR015425 Actin-binding FH2	2.73563
BPA_Rashotte_Tomato_1902	Solyc05g013440	Primary amine oxidase (AHRD V1 **** B4WL51_9SYNE)%3B contains Interpro domain(s) IPR000269 Copper amine oxidase	5.2036	BPA_Rashotte_Tomato_10268	Solyc08g061250	ATP binding / serine-threonine kinase (AHRD V1 **** C5DB71_VITVI)%3B contains Interpro domain(s) IPR002290 Serine/threonine protein kinase	2.56401	BPA_Rashotte_Tomato_13798	Solyc06g062600	Choline dehydrogenase (AHRD V1 ***- A0QXW0_MYCS2)%3B contains Interpro domain(s) IPR012132 Glucose-methanol-choline oxidoreductase	2.73529
BPA_Rashotte_Tomato_1580	Solyc11g065660	Calcium-dependent protein kinase 8 (AHRD V1 ***- Q6KC54_NICPL)%3B contains Interpro domain(s) IPR002290 Serine/threonine protein kinase	5.19475	BPA_Rashotte_Tomato_17327	#N/A	#N/A	2.55983	BPA_Rashotte_Tomato_24743	Solyc02g080310	Beta-glucosidase 47 (AHRD V1 **** D7MEP5_ARALY)%3B contains Interpro domain(s) IPR001360 Glycoside hydrolase%2C family 1	2.73507
BPA_Rashotte_Tomato_11484	Solyc12g056440	Major facilitator superfamily domain-containing protein 8 (AHRD V1 *--- MFSD8_DANRE)%3B contains Interpro domain(s) IPR004331 SPX%2C N-terminal	5.19237	BPA_Rashotte_Tomato_25816	Solyc03g005570	Myb-related transcription factor (AHRD V1 **-* A7ULI0_DATME)%3B contains Interpro domain(s) IPR015495 Myb transcription factor	2.54605	BPA_Rashotte_Tomato_11989	Solyc02g065060	Short-chain dehydrogenase/reductase family protein (AHRD V1 **** D7LTG0_ARALY)%3B contains Interpro domain(s) IPR002347 Glucose/ribitol dehydrogenase	2.73375
BPA_Rashotte_Tomato_21818	Solyc05g013710	Cysteine desulfuration protein SufE (AHRD V1 *-*- Q2RNM6_RHORT)%3B contains Interpro domain(s) IPR003808 Fe-S metabolism associated SufE	5.18984	BPA_Rashotte_Tomato_25694	Solyc09g089530	Proteinase inhibitor I (AHRD V1 ***- Q3S484_SOLTU)%3B contains Interpro domain(s) IPR000864 Proteinase inhibitor I13%2C potato inhibitor I	2.5416	BPA_Rashotte_Tomato_15187	Solyc10g076570	Os03g0291800 protein (Fragment) (AHRD V1 **-- Q0DSS4_ORYSJ)%3B contains Interpro domain(s) IPR004253 Protein of unknown function DUF231%2C plant	2.73324
BPA_Rashotte_Tomato_16320	Solyc06g006000	Unknown Protein (AHRD V1)	5.18265	BPA_Rashotte_Tomato_10736	Solyc09g090990	Major allergen Mal d 1 (AHRD V1 ***- Q43550_MALDO)%3B contains Interpro domain(s) IPR000916 Bet v I allergen	2.54015	BPA_Rashotte_Tomato_16931	Solyc03g005780	Chlorophyll a-b binding protein 3C-like (AHRD V1 **** Q2XTE0_SOLTU)%3B contains Interpro domain(s) IPR001344 Chlorophyll A-B binding protein	2.72985
BPA_Rashotte_Tomato_4602	Solyc04g072560	IST1 homolog (AHRD V1 *--- C1BSR8_9MAXI)%3B contains Interpro domain(s) IPR005061 Protein of unknown function DUF292%2C eukaryotic	5.18229	BPA_Rashotte_Tomato_11461	Solyc05g025890	Acetyltransferase (AHRD V1 *-*- D8G8Q7_9CYAN)%3B contains Interpro domain(s) IPR000182 GCN5-related N-acetyltransferase	2.53836	BPA_Rashotte_Tomato_14752	Solyc12g009650	Proline rich protein (Fragment) (AHRD V1 *--- P93274_MALDO)%3B contains Interpro domain(s) IPR013770 Plant lipid transfer protein and hydrophobic protein%2C helical	2.72279
BPA_Rashotte_Tomato_13922	Solyc07g055810	Receptor like kinase%2C RLK	5.1782	BPA_Rashotte_Tomato_1418	Solyc03g083420	OBP3-responsive gene 1 (AHRD V1 **-- D7MSY5_ARALY)%3B contains Interpro domain(s) IPR002290 Serine/threonine protein kinase	2.53756	BPA_Rashotte_Tomato_21075	Solyc01g108910	COSII_At2g15890 (Fragment) (AHRD V1 *-*- C0KFD9_9SOLN)	2.7198
BPA_Rashotte_Tomato_7665	Solyc08g081180	Signal peptide peptidase (AHRD V1 **** Q9MA44_ARATH)%3B contains Interpro domain(s) IPR007369 Peptidase A22B%2C signal peptide peptidase	5.17535	BPA_Rashotte_Tomato_11464	Solyc10g081980	Harpin-induced protein-like (Fragment) (AHRD V1 **-- D2CFH8_COFAR)%3B contains Interpro domain(s) IPR010847 Harpin-induced 1	2.53344	BPA_Rashotte_Tomato_21044	Solyc05g007780	Oxygen evolving enhancer protein 3 (AHRD V1 ***- B6SZC8_MAIZE)%3B contains Interpro domain(s) IPR008797 Photosystem II oxygen evolving complex protein PsbQ	2.71757
BPA_Rashotte_Tomato_22453	#N/A	#N/A	5.16045	BPA_Rashotte_Tomato_12284	Solyc10g076660	Anthocyanidin synthase (AHRD V1 **-- Q2QCX4_GOSHI)%3B contains Interpro domain(s) IPR005123 Oxoglutarate and iron-dependent oxygenase	2.53319	BPA_Rashotte_Tomato_19273	Solyc04g074390	UDP-glucuronosyltransferase (AHRD V1 **-* Q5UB81_ARATH)%3B contains Interpro domain(s) IPR002213 UDP-glucuronosyl/UDP-glucosyltransferase	2.71701
BPA_Rashotte_Tomato_20984	#N/A	#N/A	5.15777	BPA_Rashotte_Tomato_16022	Solyc03g120470	Aquaporin (AHRD V1 *-*- O81186_VERFO)%3B contains Interpro domain(s) IPR012269 Aquaporin	2.53245	BPA_Rashotte_Tomato_3357	Solyc01g106750	Unknown Protein (AHRD V1)	2.71476
BPA_Rashotte_Tomato_921	Solyc08g013760	F-box family protein (AHRD V1 ***- B9GFH4_POPTR)%3B contains Interpro domain(s) IPR001810 Cyclin-like F-box	5.15715	BPA_Rashotte_Tomato_21648	#N/A	#N/A	2.53211	BPA_Rashotte_Tomato_23855	#N/A	#N/A	2.71402
BPA_Rashotte_Tomato_18124	#N/A	#N/A	5.15134	BPA_Rashotte_Tomato_9377	Solyc05g052870	UDP-glucosyltransferase family 1 protein (AHRD V1 **-* C6KI45_CITSI)%3B contains Interpro domain(s) IPR002213 UDP-glucuronosyl/UDP-glucosyltransferase	2.53086	BPA_Rashotte_Tomato_23527	#N/A	#N/A	2.71012
BPA_Rashotte_Tomato_8274	Solyc01g091230	Receptor like kinase%2C RLK	5.14411	BPA_Rashotte_Tomato_17268	Solyc12g056750	WRKY transcription factor 7 (AHRD V1 *-*- Q20DQ1_ORYSA)%3B contains Interpro domain(s) IPR003657 DNA-binding WRKY	2.5306	BPA_Rashotte_Tomato_18404	#N/A	#N/A	2.69552
BPA_Rashotte_Tomato_23252	Solyc01g087610	Alpha-N-acetylglucosaminidase (AHRD V1 **** Q9ZR45_TOBAC)%3B contains Interpro domain(s) IPR007781 Alpha-N-acetylglucosaminidase	5.14385	BPA_Rashotte_Tomato_25757	Solyc01g008410	LRR receptor-like serine/threonine-protein kinase%2C RLP	2.52745	BPA_Rashotte_Tomato_23449	Solyc12g096530	Peroxidase (AHRD V1 ***- D7MRK0_ARALY)%3B contains Interpro domain(s) IPR002016 Haem peroxidase%2C plant/fungal/bacterial	2.69492
BPA_Rashotte_Tomato_2514	Solyc08g083190	Hydrolase alpha/beta fold family protein expressed (AHRD V1 ***- Q8LN42_ORYSJ)%3B contains Interpro domain(s) IPR000073 Alpha/beta hydrolase fold-1	5.13742	BPA_Rashotte_Tomato_5558	Solyc03g115610	Receptor like kinase%2C RLK	2.52201	BPA_Rashotte_Tomato_28476	Solyc02g070940	Chlorophyll a/b binding protein (AHRD V1 **** Q41422_SOLTU)%3B contains Interpro domain(s) IPR001344 Chlorophyll A-B binding protein	2.68962
BPA_Rashotte_Tomato_20662	#N/A	#N/A	5.13074	BPA_Rashotte_Tomato_20330	Solyc02g071220	Response regulator 5 (AHRD V1 ***- Q9FRZ0_MAIZE)%3B contains Interpro domain(s) IPR001789 Signal transduction response regulator%2C receiver region	2.51636	BPA_Rashotte_Tomato_14063	Solyc08g083240	Calmodulin-binding protein family-like (AHRD V1 **-* Q6YXT2_ORYSJ)%3B contains Interpro domain(s) IPR000048 IQ calmodulin-binding region	2.68368
BPA_Rashotte_Tomato_21933	Solyc04g009660	Cc-nbs-lrr%2C resistance protein	5.12768	BPA_Rashotte_Tomato_19640	Solyc12g011450	Chlorophyll a-b binding protein 13%2C chloroplastic (AHRD V1 ***- CB23_SOLLC)%3B contains Interpro domain(s) IPR001344 Chlorophyll A-B binding protein	2.51521	BPA_Rashotte_Tomato_4249	Solyc08g063090	Delta-6-desaturase (AHRD V1 **** D3YN48_9ERIC)%3B contains Interpro domain(s) IPR012171 Fatty acid/sphingolipid desaturase	2.66506
BPA_Rashotte_Tomato_15651	Solyc08g074890	Unknown Protein (AHRD V1)	5.11599	BPA_Rashotte_Tomato_21830	Solyc02g088240	Xenotropic and polytropic retrovirus receptor (AHRD V1 **-- B2GU54_XENTR)%3B contains Interpro domain(s) IPR004342 EXS%2C C-terminal	2.50862	BPA_Rashotte_Tomato_19308	Solyc11g008690	TO23-3 (Fragment) (AHRD V1 *-*- Q3LVQ6_TAROF)	2.66338
BPA_Rashotte_Tomato_9084	Solyc12g089340	Vacuolar protein sorting 35 (AHRD V1 ***- B6U2K5_MAIZE)%3B contains Interpro domain(s) IPR005378 Vacuolar protein sorting-associated protein 35	5.11181					BPA_Rashotte_Tomato_17714	Solyc06g060360	Universal stress protein family protein (AHRD V1 ***- A8IXG1_BRACM)%3B contains Interpro domain(s) IPR006016 UspA	2.66311
BPA_Rashotte_Tomato_4590	#N/A	#N/A	5.1103					BPA_Rashotte_Tomato_25771	#N/A	#N/A	2.64549
BPA_Rashotte_Tomato_3492	#N/A	#N/A	5.10578					BPA_Rashotte_Tomato_11311	Solyc03g096640	Dehydrogenase/reductase SDR family member 4 (AHRD V1 **-* DHRS4_RABIT)%3B contains Interpro domain(s) IPR002347 Glucose/ribitol dehydrogenase	2.63257
BPA_Rashotte_Tomato_18642	Solyc10g007610	Organic anion transporter (AHRD V1 **-* B6U937_MAIZE)%3B contains Interpro domain(s) IPR004853 Protein of unknown function DUF250	5.09871					BPA_Rashotte_Tomato_22158	#N/A	#N/A	2.62745
BPA_Rashotte_Tomato_11758	Solyc02g085920	Homology to unknown gene (AHRD V1 *-*- Q00YZ4_OSTTA)	5.09655					BPA_Rashotte_Tomato_22701	#N/A	#N/A	2.62306
BPA_Rashotte_Tomato_14227	Solyc11g073090	Os07g0175100 protein (Fragment) (AHRD V1 ***- Q0D898_ORYSJ)	5.08924					BPA_Rashotte_Tomato_7184	Solyc03g115980	Geranylgeranyl reductase (AHRD V1 ***- Q1ZYL0_OLEEU)%3B contains Interpro domain(s) IPR011774 Geranylgeranyl reductase%2C plants and cyanobacteria	2.62168
BPA_Rashotte_Tomato_8246	Solyc09g007370	Ribonuclease P protein subunit p29 (AHRD V1 *-*- C1BL44_OSMMO)%3B contains Interpro domain(s) IPR016848 Ribonuclease P/MRP%2C p29 subunit%2C eukaryotic	5.08891					BPA_Rashotte_Tomato_16885	#N/A	#N/A	2.62094
BPA_Rashotte_Tomato_16013	#N/A	#N/A	5.08172					BPA_Rashotte_Tomato_18554	Solyc01g108250	Vacuolar import and degradation protein VID27 (AHRD V1 *--- B3LP56_YEAS1)%3B contains Interpro domain(s) IPR013863 Vacuolar import and degradation%2C Vid27-related	2.60303
BPA_Rashotte_Tomato_22744	#N/A	#N/A	5.07956					BPA_Rashotte_Tomato_13532	#N/A	#N/A	2.59594
BPA_Rashotte_Tomato_18284	#N/A	#N/A	5.07844					BPA_Rashotte_Tomato_4875	Solyc04g009790	Multidrug resistance protein mdtK (AHRD V1 *-*- MDTK_ENT38)%3B contains Interpro domain(s) IPR015521 MATE family transporter related protein	2.59369
BPA_Rashotte_Tomato_20981	#N/A	#N/A	5.06708					BPA_Rashotte_Tomato_11551	Solyc12g013710	Protochlorophyllide reductase (AHRD V1 ***- Q8LAV9_ARATH)%3B contains Interpro domain(s) IPR005979 Light-dependent protochlorophyllide reductase	2.59045
BPA_Rashotte_Tomato_3500	Solyc04g054140	Ryanodine receptor (AHRD V1 *--- P91905_CAEEL)%3B contains Interpro domain(s) IPR018355 SPla/RYanodine receptor subgroup	5.06202					BPA_Rashotte_Tomato_18882	#N/A	#N/A	2.58808
BPA_Rashotte_Tomato_6943	Solyc09g090440	Pentatricopeptide repeat protein (AHRD V1 ***- D2STE4_GOSHI)%3B contains Interpro domain(s) IPR002885 Pentatricopeptide repeat	5.04231					BPA_Rashotte_Tomato_23987	Solyc04g074930	Unknown Protein (AHRD V1)	2.58591
BPA_Rashotte_Tomato_52	Solyc01g101020	FACT complex subunit SPT16 (AHRD V1 ***- D3AWW1_POLPA)%3B contains Interpro domain(s) IPR013953 FACT complex subunit Spt16p/Cdc68p	5.03741					BPA_Rashotte_Tomato_22124	Solyc05g054190	UPF0497 membrane protein 12 (AHRD V1 ***- U497C_VITVI)%3B contains Interpro domain(s) IPR006459 Uncharacterised protein family UPF0497%2C trans-membrane plant subgroup	2.58365
BPA_Rashotte_Tomato_13292	Solyc10g008100	Glucosidase 2 subunit beta (AHRD V1 *--- B5X0Z0_SALSA)	5.03417					BPA_Rashotte_Tomato_14556	Solyc03g114380	Kinesin family protein (AHRD V1 *-*- C5FSE4_NANOT)%3B contains Interpro domain(s) IPR001752 Kinesin%2C motor region	2.58287
BPA_Rashotte_Tomato_16817	#N/A	#N/A	5.01855					BPA_Rashotte_Tomato_15575	Solyc02g063030	LuxR family transcriptional regulator (Fragment) (AHRD V1 *-*- D9ZBL3_9CARY)	2.5738
BPA_Rashotte_Tomato_59	Solyc04g015440	Pentatricopeptide repeat-containing protein (AHRD V1 ***- D7L610_ARALY)%3B contains Interpro domain(s) IPR002885 Pentatricopeptide repeat	5.01505					BPA_Rashotte_Tomato_19320	#N/A	#N/A	2.56856
BPA_Rashotte_Tomato_14284	#N/A	#N/A	5.01295					BPA_Rashotte_Tomato_7988	Solyc11g071460	Dehydrogenase/reductase SDR family member 13 (AHRD V1 **-- DHR13_BOVIN)%3B contains Interpro domain(s) IPR002347 Glucose/ribitol dehydrogenase	2.56535
BPA_Rashotte_Tomato_8244	#N/A	#N/A	5.00656					BPA_Rashotte_Tomato_25496	Solyc05g005920	Peptide transporter (AHRD V1 **-* A6YJX4_9MAGN)%3B contains Interpro domain(s) IPR000109 TGF-beta receptor%2C type I/II extracellular region	2.54984
BPA_Rashotte_Tomato_14255	#N/A	#N/A	5.004					BPA_Rashotte_Tomato_21946	Solyc08g079880	Subtilisin-like protease (AHRD V1 **-- Q9LWA3_SOLLC)%3B contains Interpro domain(s) IPR015500 Peptidase S8%2C subtilisin-related IPR000209 Peptidase S8 and S53%2C subtilisin%2C kexin%2C sedolisin	2.53713
BPA_Rashotte_Tomato_27361	#N/A	#N/A	5.00132					BPA_Rashotte_Tomato_2850	Solyc04g071140	Decarboxylase family protein (AHRD V1 ***- B1ILJ6_CLOBK)%3B contains Interpro domain(s) IPR002129 Pyridoxal phosphate-dependent decarboxylase	2.53249
BPA_Rashotte_Tomato_20743	Solyc04g079030	Anthocyanidin 3-O-glucosyltransferase (AHRD V1 *-*- B6TRK5_MAIZE)%3B contains Interpro domain(s) IPR002213 UDP-glucuronosyl/UDP-glucosyltransferase	4.99187					BPA_Rashotte_Tomato_18577	Solyc10g078920	Thioredoxin-like 5 (AHRD V1 ***- A6N1I7_ORYSI)%3B contains Interpro domain(s) IPR013766 Thioredoxin domain	2.52808
BPA_Rashotte_Tomato_12802	Solyc01g104680	GTP-binding nuclear protein Ran-A1 (AHRD V1 **-- B3TM31_ELAGV)%3B contains Interpro domain(s) IPR018210 GTP-binding nuclear protein%2C Ran%2C conserved site IPR002041 Ran GTPase	4.98516					BPA_Rashotte_Tomato_23072	Solyc10g079350	UDP-glucosyltransferase HvUGT5876 (AHRD V1 ***- D3WYW1_HORVD)%3B contains Interpro domain(s) IPR002213 UDP-glucuronosyl/UDP-glucosyltransferase	2.52804
BPA_Rashotte_Tomato_21881	#N/A	#N/A	4.96885					BPA_Rashotte_Tomato_6225	Solyc01g091360	Homology to unknown gene (AHRD V1 ***- Q00VP3_OSTTA)%3B contains Interpro domain(s) IPR010865 Protein of unknown function DUF1499	2.52791
BPA_Rashotte_Tomato_13890	Solyc02g080360	Unknown Protein (AHRD V1)	4.9636					BPA_Rashotte_Tomato_19064	Solyc01g100750	Susceptibility homeodomain transcription factor (Fragment) (AHRD V1 *-*- Q8SAA7_ORYSA)%3B contains Interpro domain(s) IPR007493 Protein of unknown function DUF538	2.52301
BPA_Rashotte_Tomato_19960	#N/A	#N/A	4.96174					BPA_Rashotte_Tomato_23382	Solyc04g078520	Uncharacterized basic helix-loop-helix protein At1g06150 (AHRD V1 *-*- Y1615_ARATH)	2.50727
BPA_Rashotte_Tomato_6341	Solyc05g051230	Adenylyltransferase and sulfurtransferase MOCS3 (AHRD V1 *--- MOCS3_DROGR)%3B contains Interpro domain(s) IPR009036 Molybdenum cofactor biosynthesis%2C MoeB	4.94935					BPA_Rashotte_Tomato_8894	Solyc01g100980	Polygalacturonase (AHRD V1 ***- B6TPQ7_MAIZE)%3B contains Interpro domain(s) IPR012334 Pectin lyase fold	2.50684
BPA_Rashotte_Tomato_11029	Solyc10g055480	Unknown Protein (AHRD V1)	4.94541					BPA_Rashotte_Tomato_7297	Solyc02g079920	Transcription factor (Fragment) (AHRD V1 *-** D6MKQ1_9ASPA)%3B contains Interpro domain(s) IPR007087 Zinc finger%2C C2H2-type	2.50666
BPA_Rashotte_Tomato_15884	#N/A	#N/A	4.94519					BPA_Rashotte_Tomato_25999	#N/A	#N/A	2.50159
BPA_Rashotte_Tomato_15881	#N/A	#N/A	4.93101					BPA_Rashotte_Tomato_23823	Solyc06g066640	Photosystem I reaction center subunit VI-1%2C chloroplastic (AHRD V1 ***- PSAH1_ARATH)%3B contains Interpro domain(s) IPR004928 Photosystem I reaction centre subunit VI	2.49928
BPA_Rashotte_Tomato_1178	Solyc03g118190	Ethylene responsive transcription factor 2a (AHRD V1 *-*- C0J9I7_9ROSA)%3B contains Interpro domain(s) IPR001471 Pathogenesis-related transcriptional factor and ERF%2C DNA-binding	4.91888
BPA_Rashotte_Tomato_2885	Solyc05g015920	GYF domain-containing protein (AHRD V1 ***- D7KBQ1_ARALY)%3B contains Interpro domain(s) IPR003169 GYF	4.91714
BPA_Rashotte_Tomato_6944	Solyc10g085400	D-alanine--D-alanine ligase family (AHRD V1 ***- D7L782_ARALY)%3B contains Interpro domain(s) IPR013817 Pre-ATP-grasp fold	4.91638
BPA_Rashotte_Tomato_6381	#N/A	#N/A	4.91055
BPA_Rashotte_Tomato_322	Solyc01g094910	Ferric reductase oxidase (AHRD V1 **-* D6RVS5_HORVU)%3B contains Interpro domain(s) IPR013121 Ferric reductase%2C NAD binding	4.90878
BPA_Rashotte_Tomato_16818	Solyc01g087050	Zinc finger-like protein (AHRD V1 **-- Q9LT33_ARATH)%3B contains Interpro domain(s) IPR007087 Zinc finger%2C C2H2-type	4.90637
BPA_Rashotte_Tomato_22072	#N/A	#N/A	4.90471
BPA_Rashotte_Tomato_26972	#N/A	#N/A	4.90327
BPA_Rashotte_Tomato_773	Solyc04g078130	Clathrin-coat assembly protein-like (AHRD V1 **-- Q6Z9Z3_ORYSJ)%3B contains Interpro domain(s) IPR015260 Syntaxin 6%2C N-terminal	4.90073
BPA_Rashotte_Tomato_16821	Solyc03g077970	Methionine aminopeptidase (AHRD V1 ***- A5ALU5_VITVI)%3B contains Interpro domain(s) IPR015706 RNA-directed DNA polymerase (reverse transcriptase)%2C related	4.8864
BPA_Rashotte_Tomato_23545	#N/A	#N/A	4.86637
BPA_Rashotte_Tomato_14731	Solyc03g005970	Zinc finger family protein (AHRD V1 **-- D7LUL3_ARALY)%3B contains Interpro domain(s) IPR002867 Zinc finger%2C C6HC-type	4.84287
BPA_Rashotte_Tomato_15210	Solyc02g094060	Voltage-gated chloride channel (AHRD V1 **** Q96325_ARATH)%3B contains Interpro domain(s) IPR002251 Chloride channel plant CLC	4.83878
BPA_Rashotte_Tomato_714	Solyc05g013490	Unknown Protein (AHRD V1)	4.83323
BPA_Rashotte_Tomato_649	Solyc12g088940	Protein serine/threonine kinase (AHRD V1 *-*- D3BP85_POLPA)%3B contains Interpro domain(s) IPR002290 Serine/threonine protein kinase	4.83256
BPA_Rashotte_Tomato_10389	Solyc01g006680	Transcription factor jumonji jmjC domain protein (AHRD V1 *-** D5NKF9_9BURK)%3B contains Interpro domain(s) IPR003347 Transcription factor jumonji/aspartyl beta-hydroxylase	4.82133
BPA_Rashotte_Tomato_13958	Solyc01g112240	Alpha-1 3-mannosyl-glycoprotein beta-1 2-N-acetylglucosaminyltransferase (AHRD V1 **** Q9ST97_TOBAC)%3B contains Interpro domain(s) IPR004139 Glycosyl transferase%2C family 13	4.80907
BPA_Rashotte_Tomato_21408	Solyc12g044840	Receptor-like kinase (AHRD V1 *-*- A7VM65_9VIRI)%3B contains Interpro domain(s) IPR002290 Serine/threonine protein kinase	4.80652
BPA_Rashotte_Tomato_1893	Solyc05g011920	ACT domain-containing protein (AHRD V1 **-- D7M3X3_ARALY)%3B contains Interpro domain(s) IPR002912 Amino acid-binding ACT	4.80059
BPA_Rashotte_Tomato_23101	#N/A	#N/A	4.79639
BPA_Rashotte_Tomato_25979	#N/A	#N/A	4.79396
BPA_Rashotte_Tomato_12800	Solyc04g081480	Unknown Protein (AHRD V1)	4.78507
BPA_Rashotte_Tomato_7005	Solyc08g079730	Mate efflux family protein (AHRD V1 **-- D7ME03_ARALY)%3B contains Interpro domain(s) IPR002528 Multi antimicrobial extrusion protein MatE	4.7777
BPA_Rashotte_Tomato_1685	Solyc11g069190	Auxin response factor 4 (AHRD V1 **** Q2LAI9_SOLLC)%3B contains Interpro domain(s) IPR011525 Aux/IAA-ARF-dimerisation IPR003340 Transcriptional factor B3	4.77183
BPA_Rashotte_Tomato_25171	#N/A	#N/A	4.76358
BPA_Rashotte_Tomato_8257	Solyc11g010290	2-oxoglutarate/malate translocator (AHRD V1 **-* Q9FMF7_ARATH)%3B contains Interpro domain(s) IPR001898 Sodium/sulphate symporter	4.7615
BPA_Rashotte_Tomato_22345	#N/A	#N/A	4.75853
BPA_Rashotte_Tomato_18141	#N/A	#N/A	4.73698
BPA_Rashotte_Tomato_15790	Solyc03g122270	Inter-alpha-trypsin inhibitor domain protein (AHRD V1 ***- Q1YZ74_PHOPR)%3B contains Interpro domain(s) IPR002035 von Willebrand factor%2C type A	4.73517
BPA_Rashotte_Tomato_1449	Solyc01g008910	Scarecrow transcription factor family protein (AHRD V1 **-* D7MIP9_ARALY)%3B contains Interpro domain(s) IPR005202 GRAS transcription factor	4.72113
BPA_Rashotte_Tomato_20867	Solyc03g120950	Unknown Protein (AHRD V1)	4.72083
BPA_Rashotte_Tomato_19589	Solyc12g005480	Targeting protein for Xklp2 containing protein expressed (AHRD V1 *--- Q10Q22_ORYSJ)%3B contains Interpro domain(s) IPR009675 Targeting for Xklp2	4.71849
BPA_Rashotte_Tomato_1301	Solyc02g091080	Multidrug resistance protein mdtK (AHRD V1 *-*- MDTK_SHIF8)%3B contains Interpro domain(s) IPR015521 MATE family transporter related protein	4.70696
BPA_Rashotte_Tomato_4421	Solyc09g018160	Os12g0114200 protein (Fragment) (AHRD V1 *--- Q0IQL4_ORYSJ)	4.7042
BPA_Rashotte_Tomato_1636	Solyc02g062550	Cell division protease ftsH homolog (AHRD V1 *--- FTSH_HELPY)%3B contains Interpro domain(s) IPR003959 ATPase%2C AAA-type%2C core	4.68739
BPA_Rashotte_Tomato_23550	#N/A	#N/A	4.68351
BPA_Rashotte_Tomato_22443	Solyc09g092740	Unknown Protein (AHRD V1)%3B contains Interpro domain(s) IPR010800 Glycine rich	4.67237
BPA_Rashotte_Tomato_3355	Solyc02g082050	Tir-nbs-lrr%2C resistance protein	4.66845
BPA_Rashotte_Tomato_21682	Solyc01g081480	Genomic DNA chromosome 5 P1 clone MVA3 (AHRD V1 **-- Q9FN84_ARATH)	4.66428
BPA_Rashotte_Tomato_1358	Solyc02g079020	AP2 domain-containing transcription factor (AHRD V1 *--* B9HWL7_POPTR)%3B contains Interpro domain(s) IPR003340 Transcriptional factor B3	4.6536
BPA_Rashotte_Tomato_15271	Solyc10g085380	Alcohol dehydrogenase (Fragment) (AHRD V1 ***- Q6R4Y6_ZEALU)%3B contains Interpro domain(s) IPR002347 Glucose/ribitol dehydrogenase	4.65095
BPA_Rashotte_Tomato_20007	#N/A	#N/A	4.64842
BPA_Rashotte_Tomato_27123	#N/A	#N/A	4.64758
BPA_Rashotte_Tomato_4424	Solyc01g007880	MORN repeat protein (AHRD V1 *--- D4V7H0_BACVU)%3B contains Interpro domain(s) IPR019746 Tubulin/FtsZ%2C N-terminal	4.64667
BPA_Rashotte_Tomato_23096	Solyc05g005230	Uncharacterized plant-specific domain TIGR01589 family protein (AHRD V1 *-*- Q60CZ4_SOLDE)%3B contains Interpro domain(s) IPR006476 Conserved hypothetical protein CHP01589%2C plant	4.64503
BPA_Rashotte_Tomato_13390	#N/A	#N/A	4.63913
BPA_Rashotte_Tomato_16516	#N/A	#N/A	4.6372
BPA_Rashotte_Tomato_10862	Solyc12g042760	LRR receptor-like serine/threonine-protein kinase%2C RLP	4.63293
BPA_Rashotte_Tomato_27000	Solyc08g014450	Kinase family protein (AHRD V1 ***- D7KBF8_ARALY)%3B contains Interpro domain(s) IPR016253 Integrin-linked protein kinase	4.62203
BPA_Rashotte_Tomato_22555	Solyc04g078880	Genomic DNA chromosome 5 P1 clone MBD2 (AHRD V1 ***- Q9FMM9_ARATH)	4.61976
BPA_Rashotte_Tomato_1236	Solyc06g073110	Legume lectin beta domain (AHRD V1 *-*- A2Q3C0_MEDTR)%3B contains Interpro domain(s) IPR010341 Protein of unknown function DUF936%2C plant	4.61785
BPA_Rashotte_Tomato_1992	#N/A	#N/A	4.61503
BPA_Rashotte_Tomato_15554	Solyc02g080100	NHL1 (Fragment) (AHRD V1 **-- B0LZH6_ARATH)%3B contains Interpro domain(s) IPR010847 Harpin-induced 1	4.61309
BPA_Rashotte_Tomato_6773	#N/A	#N/A	4.60547
BPA_Rashotte_Tomato_656	Solyc05g009760	Nbs-lrr%2C resistance protein	4.59724
BPA_Rashotte_Tomato_7659	Solyc02g069560	Chloroplast unusual positioning 1A (AHRD V1 *--- A2V813_PHYPA)%3B contains Interpro domain(s) IPR015425 Actin-binding FH2	4.58835
BPA_Rashotte_Tomato_18463	Solyc03g096890	Serine/threonine kinase (AHRD V1 *-*- C4Q278_SCHMA)%3B contains Interpro domain(s) IPR002290 Serine/threonine protein kinase	4.58831
BPA_Rashotte_Tomato_15882	Solyc06g011570	Haloacid dehalogenase-like hydrolase-like (AHRD V1 ***- Q5JNL2_ORYSJ)%3B contains Interpro domain(s) IPR002036 Uncharacterised protein family UPF0054	4.58184
BPA_Rashotte_Tomato_19581	Solyc03g005060	Os12g0236050 protein (Fragment) (AHRD V1 *-*- C7J9Q6_ORYSJ)	4.56858
BPA_Rashotte_Tomato_10780	Solyc04g015070	C2 domain containing protein (AHRD V1 **-- Q2A9R2_BRAOL)%3B contains Interpro domain(s) IPR018029 C2 membrane targeting protein	4.5663
BPA_Rashotte_Tomato_28574	Solyc04g052970	Auxin-induced SAUR-like protein (AHRD V1 ***- Q8S351_CAPAN)%3B contains Interpro domain(s) IPR003676 Auxin responsive SAUR protein	4.55621
BPA_Rashotte_Tomato_2786	Solyc11g008520	Ribonuclease 3-like protein 3 (AHRD V1 *-*- RTL3_ORYSJ)%3B contains Interpro domain(s) IPR000999 Ribonuclease III	4.55575
BPA_Rashotte_Tomato_21969	Solyc01g016950	Transposon Ty1-PL Gag-Pol polyprotein (AHRD V1 ***- YP11B_YEAST)%3B contains Interpro domain(s) IPR001584 Integrase%2C catalytic core	4.55383
BPA_Rashotte_Tomato_16832	Solyc12g088070	TRAF type zinc finger domain containing 1 (AHRD V1 **-- B6T8M5_MAIZE)	4.54839
BPA_Rashotte_Tomato_25909	Solyc09g066430	60S ribosomal protein L14 (AHRD V1 ***- D7MEJ2_ARALY)%3B contains Interpro domain(s) IPR002784 Ribosomal protein L14	4.54737
BPA_Rashotte_Tomato_26438	#N/A	#N/A	4.54239
BPA_Rashotte_Tomato_847	Solyc12g049510	Erect panical 2 (AHRD V1 *--- B8B8K3_ORYSI)	4.54102
BPA_Rashotte_Tomato_1880	Solyc01g112050	Bzip transcription factor-like (AHRD V1 *-*- Q8RU34_ORYSJ)%3B contains Interpro domain(s) IPR006867 Protein of unknown function DUF632	4.53737
BPA_Rashotte_Tomato_18010	#N/A	#N/A	4.52901
BPA_Rashotte_Tomato_24293	#N/A	#N/A	4.52463
BPA_Rashotte_Tomato_20091	#N/A	#N/A	4.5241
BPA_Rashotte_Tomato_26220	#N/A	#N/A	4.51498
BPA_Rashotte_Tomato_12	Solyc05g052490	Ectonucleoside triphosphate diphosphohydrolase 1 (AHRD V1 *--- Q6DC46_DANRE)%3B contains Interpro domain(s) IPR000407 Nucleoside phosphatase GDA1/CD39	4.51005
BPA_Rashotte_Tomato_1413	Solyc06g065730	Chromodomain helicase DNA binding protein 3 (AHRD V1 **-* B1AR17_MOUSE)%3B contains Interpro domain(s) IPR000330 SNF2-related	4.50985
BPA_Rashotte_Tomato_4371	Solyc06g034330	E3 ubiquitin ligase (AHRD V1 *--* Q2URX1_ASPOR)%3B contains Interpro domain(s) IPR018957 Zinc finger%2C C3HC4 RING-type	4.50482
BPA_Rashotte_Tomato_16830	#N/A	#N/A	4.49397
BPA_Rashotte_Tomato_3357	Solyc01g106750	Unknown Protein (AHRD V1)	4.48482
BPA_Rashotte_Tomato_15830	Solyc09g014910	Os03g0816700 protein (Fragment) (AHRD V1 ***- Q0DMC9_ORYSJ)%3B contains Interpro domain(s) IPR007612 Protein of unknown function DUF567	4.48393
BPA_Rashotte_Tomato_21527	Solyc07g006620	Receptor-like kinase (AHRD V1 *-*- A7VM42_MARPO)%3B contains Interpro domain(s) IPR002290 Serine/threonine protein kinase	4.47484
BPA_Rashotte_Tomato_3343	Solyc02g082940	Os03g0291800 protein (Fragment) (AHRD V1 **-- Q0DSS4_ORYSJ)%3B contains Interpro domain(s) IPR004253 Protein of unknown function DUF231%2C plant	4.47455
BPA_Rashotte_Tomato_1181	Solyc07g066340	UPF0431 protein C1orf66 homolog (AHRD V1 **-- CA066_RAT)	4.47449
BPA_Rashotte_Tomato_23354	Solyc06g066500	Avr9/Cf-9 rapidly elicited protein 146 (AHRD V1 ***- Q9FQZ6_TOBAC)	4.47439
BPA_Rashotte_Tomato_19180	Solyc09g091960	High mobility group family protein (AHRD V1 **-- D7KE87_ARALY)%3B contains Interpro domain(s) IPR001606 AT-rich interaction region	4.47302
BPA_Rashotte_Tomato_24664	Solyc09g009390	Monodehydroascorbate reductase (NADH)-like protein (AHRD V1 **** Q0WUJ1_ARATH)%3B contains Interpro domain(s) IPR013027 FAD-dependent pyridine nucleotide-disulphide oxidoreductase	4.47122
BPA_Rashotte_Tomato_24819	#N/A	#N/A	4.466
BPA_Rashotte_Tomato_27585	Solyc01g108670	Kinesin-like protein (AHRD V1 *-*- Q75LL2_ORYSJ)%3B contains Interpro domain(s) IPR001752 Kinesin%2C motor region	4.44971
BPA_Rashotte_Tomato_13290	Solyc01g099260	Chaperone protein dnaJ (AHRD V1 *-*- A7J483_9EURY)%3B contains Interpro domain(s) IPR001623 Heat shock protein DnaJ%2C N-terminal	4.44532
BPA_Rashotte_Tomato_19491	Solyc03g114740	BSD domain containing protein (AHRD V1 ***- B4FWY5_MAIZE)%3B contains Interpro domain(s) IPR005607 BSD	4.43933
BPA_Rashotte_Tomato_22553	#N/A	#N/A	4.43872
BPA_Rashotte_Tomato_16801	Solyc01g098480	Pentatricopeptide repeat-containing protein (AHRD V1 ***- D7LKZ8_ARALY)%3B contains Interpro domain(s) IPR002885 Pentatricopeptide repeat	4.4377
BPA_Rashotte_Tomato_12173	Solyc02g081440	Os02g0638200 protein (Fragment) (AHRD V1 *-*- Q0DZ92_ORYSJ)	4.43565
BPA_Rashotte_Tomato_22842	Solyc07g062270	Gamma-glutamyl hydrolase 2 (AHRD V1 **** D7MX15_ARALY)%3B contains Interpro domain(s) IPR015527 Peptidase C26%2C gamma-glutamyl hydrolase	4.4244
BPA_Rashotte_Tomato_13835	Solyc04g077540	Kinesin-like protein (AHRD V1 ***- Q9S7P3_ARATH)%3B contains Interpro domain(s) IPR001752 Kinesin%2C motor region	4.42397
BPA_Rashotte_Tomato_1020	Solyc01g103540	YTH domain family 2 (Predicted) (AHRD V1 *-*- B2GUU1_RAT)%3B contains Interpro domain(s) IPR007275 YT521-B-like protein	4.41902
BPA_Rashotte_Tomato_16602	#N/A	#N/A	4.41876
BPA_Rashotte_Tomato_12621	Solyc06g084420	LRR receptor-like serine/threonine-protein kinase%2C RLP	4.41796
BPA_Rashotte_Tomato_16110	Solyc06g068470	N-methyltransferase (AHRD V1 **** D7KWM7_ARALY)	4.41421
BPA_Rashotte_Tomato_7196	Solyc01g005300	Flavin-binding kelch domain F box protein (AHRD V1 **-* D7KVS5_ARALY)%3B contains Interpro domain(s) IPR015915 Kelch-type beta propeller	4.41119
BPA_Rashotte_Tomato_1206	Solyc01g109430	PPPDE peptidase domain-containing protein 1 (AHRD V1 **-- PPDE1_XENLA)%3B contains Interpro domain(s) IPR008580 Protein of unknown function DUF862%2C eukaryotic	4.40943
BPA_Rashotte_Tomato_6091	Solyc07g043480	UDP-glucose glucosyltransferase (AHRD V1 *-** D2KTV5_LOTJA)%3B contains Interpro domain(s) IPR002213 UDP-glucuronosyl/UDP-glucosyltransferase	4.4092
BPA_Rashotte_Tomato_21817	Solyc07g052790	Nbs-lrr%2C resistance protein	4.39479
BPA_Rashotte_Tomato_13222	Solyc06g007510	Ubiquitin-conjugating enzyme E2 8 (AHRD V1 **** UBC8_ARATH)%3B contains Interpro domain(s) IPR000608 Ubiquitin-conjugating enzyme%2C E2	4.38742
BPA_Rashotte_Tomato_668	Solyc02g091120	DNA ligase (AHRD V1 ***- B9SPY8_RICCO)%3B contains Interpro domain(s) IPR000977 ATP-dependent DNA ligase	4.38422
BPA_Rashotte_Tomato_8247	Solyc12g006710	Tudor domain containing 3 (Fragment) (AHRD V1 *-*- B1AMN9_HUMAN)%3B contains Interpro domain(s) IPR013894 Region of unknown function DUF1767	4.38278
BPA_Rashotte_Tomato_19168	Solyc12g010120	Reticulon-like protein B21 (AHRD V1 *-*- RTNLS_ARATH)%3B contains Interpro domain(s) IPR003388 Reticulon	4.38258
BPA_Rashotte_Tomato_12861	#N/A	#N/A	4.37673
BPA_Rashotte_Tomato_559	Solyc07g049730	TO62-3 (Fragment) (AHRD V1 *-*- Q3LVL2_TAROF)%3B contains Interpro domain(s) IPR010471 Protein of unknown function DUF1068	4.37646
BPA_Rashotte_Tomato_10131	#N/A	#N/A	4.37439
BPA_Rashotte_Tomato_28111	#N/A	#N/A	4.37433
BPA_Rashotte_Tomato_1578	Solyc01g009280	Serine/threonine-protein phosphatase (AHRD V1 **** D7LGU6_ARALY)%3B contains Interpro domain(s) IPR012391 Serine/threonine protein phosphatase%2C BSU1	4.37067
BPA_Rashotte_Tomato_809	Solyc04g082120	Prolyl endopeptidase (AHRD V1 **** B6U134_MAIZE)%3B contains Interpro domain(s) IPR002470 Peptidase S9A%2C prolyl oligopeptidase	4.3688
BPA_Rashotte_Tomato_16837	Solyc01g010510	Pentatricopeptide repeat-containing protein (AHRD V1 ***- D7KPN1_ARALY)%3B contains Interpro domain(s) IPR002885 Pentatricopeptide repeat	4.36217
BPA_Rashotte_Tomato_20669	Solyc03g006030	Receptor like kinase%2C RLK	4.35244
BPA_Rashotte_Tomato_20515	Solyc01g067700	Unknown Protein (AHRD V1)	4.35179
BPA_Rashotte_Tomato_13567	#N/A	#N/A	4.34343
BPA_Rashotte_Tomato_13565	#N/A	#N/A	4.3401
BPA_Rashotte_Tomato_14666	Solyc12g077370	CBL-interacting protein kinase 6 (AHRD V1 ***- A0MNL4_POPTR)%3B contains Interpro domain(s) IPR004041 NAF	4.33597
BPA_Rashotte_Tomato_574	Solyc02g069860	Nuclear transcription factor Y subunit A-7 (AHRD V1 ***- B6TY54_MAIZE)%3B contains Interpro domain(s) IPR001289 CCAAT-binding transcription factor%2C subunit B	4.33031
BPA_Rashotte_Tomato_485	Solyc04g076960	Sucrose transporter (AHRD V1 **** Q9FVJ6_SOLLC)%3B contains Interpro domain(s) IPR005989 Sucrose/H+ symporter%2C plant	4.32684
BPA_Rashotte_Tomato_15886	Solyc08g081130	Unknown Protein (AHRD V1)	4.32387
BPA_Rashotte_Tomato_1158	Solyc11g069780	2-phosphoglycerate kinase (AHRD V1 *-*- D9PV08_METTM)	4.3157
BPA_Rashotte_Tomato_13394	Solyc09g055570	Receptor like kinase%2C RLK	4.31526
BPA_Rashotte_Tomato_11074	Solyc05g056530	DDT domain-containing protein (AHRD V1 **-- D7M1G4_ARALY)%3B contains Interpro domain(s) IPR013136 WSTF/Acf1/Cbp146	4.30691
BPA_Rashotte_Tomato_13008	Solyc11g071730	Kinesin-like protein (AHRD V1 ***- Q9LXV6_ARATH)%3B contains Interpro domain(s) IPR001752 Kinesin%2C motor region	4.30239
BPA_Rashotte_Tomato_8980	Solyc09g092400	Ectonucleoside triphosphate diphosphohydrolase 5 (AHRD V1 **-- Q6P6S9_RAT)%3B contains Interpro domain(s) IPR000407 Nucleoside phosphatase GDA1/CD39	4.29071
BPA_Rashotte_Tomato_27171	Solyc03g026040	Receptor like kinase%2C RLK	4.27805
BPA_Rashotte_Tomato_11831	Solyc12g100010	LRR receptor-like serine/threonine-protein kinase%2C RLP	4.27778
BPA_Rashotte_Tomato_26141	Solyc01g104230	F-box family protein (AHRD V1 ***- D7KLJ3_ARALY)	4.27082
BPA_Rashotte_Tomato_18595	#N/A	#N/A	4.26735
BPA_Rashotte_Tomato_985	#N/A	#N/A	4.26674
BPA_Rashotte_Tomato_9256	Solyc07g007630	Actin-related protein 2/3 complex subunit 3 (AHRD V1 **** B6U3I7_MAIZE)%3B contains Interpro domain(s) IPR007204 ARP2/3 complex%2C p21-Arc subunit	4.26351
BPA_Rashotte_Tomato_1586	Solyc01g006670	UDP-glucosyltransferase HvUGT5876 (AHRD V1 ***- D3WYW1_HORVD)%3B contains Interpro domain(s) IPR002213 UDP-glucuronosyl/UDP-glucosyltransferase	4.25948
BPA_Rashotte_Tomato_154	Solyc02g027080	Cc-nbs-lrr%2C resistance protein	4.2534
BPA_Rashotte_Tomato_7267	Solyc10g012430	Signal peptide peptidase (AHRD V1 **** Q9MA44_ARATH)%3B contains Interpro domain(s) IPR007369 Peptidase A22B%2C signal peptide peptidase	4.25223
BPA_Rashotte_Tomato_8983	Solyc11g062200	Transposon Ty1-A Gag-Pol polyprotein (AHRD V1 *-*- YA11B_YEAST)%3B contains Interpro domain(s) IPR013103 Reverse transcriptase%2C RNA-dependent DNA polymerase	4.2449
BPA_Rashotte_Tomato_21702	#N/A	#N/A	4.24098
BPA_Rashotte_Tomato_16321	#N/A	#N/A	4.24079
BPA_Rashotte_Tomato_2881	Solyc11g005920	NAC domain protein IPR003441 (AHRD V1 *-*- B9HEK0_POPTR)%3B contains Interpro domain(s) IPR003441 No apical meristem (NAM) protein	4.24065
BPA_Rashotte_Tomato_24810	#N/A	#N/A	4.22862
BPA_Rashotte_Tomato_9456	#N/A	#N/A	4.22601
BPA_Rashotte_Tomato_856	Solyc10g007470	HAT family dimerisation domain containing protein expressed (AHRD V1 **-- Q6AVI0_ORYSJ)%3B contains Interpro domain(s) IPR008906 HAT dimerisation	4.22492
BPA_Rashotte_Tomato_21481	#N/A	#N/A	4.22018
BPA_Rashotte_Tomato_1506	Solyc04g026210	Dual serine/threonine and tyrosine protein kinase (AHRD V1 **** DUSTY_APIME)%3B contains Interpro domain(s) IPR015783 ATMRK serine/threonine protein kinase-like	4.21667
BPA_Rashotte_Tomato_12863	#N/A	#N/A	4.21141
BPA_Rashotte_Tomato_23084	Solyc06g082630	26S protease regulatory subunit 6B (AHRD V1 ***- B6TRH7_MAIZE)%3B contains Interpro domain(s) IPR005937 26S proteasome subunit P45	4.20952
BPA_Rashotte_Tomato_23212	#N/A	#N/A	4.20689
BPA_Rashotte_Tomato_1098	Solyc02g077290	Glutamate-gated kainate-type ion channel receptor subunit GluR5 (AHRD V1 **** B9H2M2_POPTR)%3B contains Interpro domain(s) IPR015683 Glutamate receptor-related	4.19657
BPA_Rashotte_Tomato_18145	Solyc10g085960	Pathogenesis-related protein (AHRD V1 *--- B3TLW3_ELAGV)%3B contains Interpro domain(s) IPR001283 Allergen V5/Tpx-1 related	4.16807
BPA_Rashotte_Tomato_12469	#N/A	#N/A	4.15651
BPA_Rashotte_Tomato_28564	Solyc12g035290	Unknown Protein (AHRD V1)	4.15374
BPA_Rashotte_Tomato_23280	#N/A	#N/A	4.14996
BPA_Rashotte_Tomato_25220	#N/A	#N/A	4.14863
BPA_Rashotte_Tomato_24294	#N/A	#N/A	4.13848
BPA_Rashotte_Tomato_20350	#N/A	#N/A	4.13565
BPA_Rashotte_Tomato_18021	Solyc01g079470	CP12 (AHRD V1 ***- O24136_TOBAC)%3B contains Interpro domain(s) IPR003823 Protein of unknown function CP12	4.13273
BPA_Rashotte_Tomato_20522	#N/A	#N/A	4.13002
BPA_Rashotte_Tomato_25215	#N/A	#N/A	4.12534
BPA_Rashotte_Tomato_25225	#N/A	#N/A	4.12491
BPA_Rashotte_Tomato_21981	#N/A	#N/A	4.12434
BPA_Rashotte_Tomato_19616	Solyc04g072380	Phosphatidylinositol 3%2C4%2C5-trisphosphate-dependent Rac exchanger 2 protein (AHRD V1 *--- PREX2_MOUSE)%3B contains Interpro domain(s) IPR006869 Protein of unknown function DUF547	4.12391
BPA_Rashotte_Tomato_582	Solyc07g066230	Receptor like kinase%2C RLK	4.12185
BPA_Rashotte_Tomato_5955	Solyc08g006280	Transcriptional factor B3 family protein (AHRD V1 *-*- D7LIB2_ARALY)%3B contains Interpro domain(s) IPR003340 Transcriptional factor B3	4.12174
BPA_Rashotte_Tomato_1819	Solyc10g084740	rRNA-processing protein utp23 (AHRD V1 *--- UTP23_SCHPO)%3B contains Interpro domain(s) IPR006984 Protein of unknown function DUF652	4.12167
BPA_Rashotte_Tomato_6305	Solyc12g056350	Unknown Protein (AHRD V1)%3B contains Interpro domain(s) IPR013097 Stress responsive alpha-beta barrel	4.10978
BPA_Rashotte_Tomato_19442	Solyc03g115810	Vacuolar fusion protein mon1 (AHRD V1 ***- C5JTA2_AJEDS)%3B contains Interpro domain(s) IPR004353 Vacuolar fusion protein MON1	4.10927
BPA_Rashotte_Tomato_11605	#N/A	#N/A	4.10015
BPA_Rashotte_Tomato_23353	#N/A	#N/A	4.09911
BPA_Rashotte_Tomato_23260	#N/A	#N/A	4.09746
BPA_Rashotte_Tomato_11960	Solyc02g080650	Copper transport protein 86 (AHRD V1 *--- B2G4S5_ZYGRO)%3B contains Interpro domain(s) IPR019156 Ataxin-10 domain	4.09226
BPA_Rashotte_Tomato_3505	Solyc09g092440	Pentatricopeptide repeat-containing protein (AHRD V1 ***- D7LCN4_ARALY)%3B contains Interpro domain(s) IPR002885 Pentatricopeptide repeat	4.09216
BPA_Rashotte_Tomato_16839	#N/A	#N/A	4.08313
BPA_Rashotte_Tomato_1191	Solyc03g007530	Multidrug resistance protein ABC transporter family (AHRD V1 **-- B9GX56_POPTR)%3B contains Interpro domain(s) IPR003439 ABC transporter-like	4.08148
BPA_Rashotte_Tomato_19963	Solyc12g042800	Unknown Protein (AHRD V1)	4.07902
BPA_Rashotte_Tomato_17555	#N/A	#N/A	4.07141
BPA_Rashotte_Tomato_28573	Solyc09g056150	Transposon Ty1-H Gag-Pol polyprotein (AHRD V1 *-*- YH11B_YEAST)%3B contains Interpro domain(s) IPR001584 Integrase%2C catalytic core	4.07006
BPA_Rashotte_Tomato_5462	Solyc07g053980	Glucan synthase like 1 (AHRD V1 ***- D8R536_SELML)%3B contains Interpro domain(s) IPR003440 Glycosyl transferase%2C family 48	4.06654
BPA_Rashotte_Tomato_24522	Solyc08g083270	Glutaredoxin family protein (AHRD V1 **-- D7LYR1_ARALY)%3B contains Interpro domain(s) IPR012335 Thioredoxin fold	4.06589
BPA_Rashotte_Tomato_18105	#N/A	#N/A	4.06459
BPA_Rashotte_Tomato_6754	Solyc02g088910	Ninja-family protein 3 (AHRD V1 ***- NNJA3_WHEAT)%3B contains Interpro domain(s) IPR012463 Protein of unknown function DUF1675	4.05641
BPA_Rashotte_Tomato_3479	Solyc02g065080	2%2C3-bisphosphoglycerate-dependent phosphoglycerate mutase (AHRD V1 *-*- GPMA_METS4)%3B contains Interpro domain(s) IPR013078 Phosphoglycerate mutase	4.05471
BPA_Rashotte_Tomato_6081	Solyc03g071560	RNA-binding protein-like (AHRD V1 *-** Q8RWN5_ARATH)%3B contains Interpro domain(s) IPR015465 RNA recognition motif%2C glycine rich protein	4.04566
BPA_Rashotte_Tomato_27360	#N/A	#N/A	4.04107
BPA_Rashotte_Tomato_17101	Solyc10g078330	Cyclin B-like protein (AHRD V1 ***- Q5U8T5_9SOLA)%3B contains Interpro domain(s) IPR014400 Cyclin%2C A/B/D/E	4.03894
BPA_Rashotte_Tomato_24102	#N/A	#N/A	4.0387
BPA_Rashotte_Tomato_2013	Solyc02g078210	Ubiquitin-conjugating enzyme 22 (AHRD V1 ***- D7L888_ARALY)%3B contains Interpro domain(s) IPR000608 Ubiquitin-conjugating enzyme%2C E2	4.03331
BPA_Rashotte_Tomato_14921	Solyc02g083700	Alpha-mannosidase (AHRD V1 **** Q9FKW9_ARATH)%3B contains Interpro domain(s) IPR011682 Glycosyl hydrolases 38%2C C-terminal	4.02947
BPA_Rashotte_Tomato_23929	Solyc03g006040	DNA binding protein (AHRD V1 ***- B4FLH1_MAIZE)	4.01279
BPA_Rashotte_Tomato_16782	#N/A	#N/A	4.00881
BPA_Rashotte_Tomato_16814	Solyc06g049030	Ring finger protein (AHRD V1 ***- O49869_HORVU)%3B contains Interpro domain(s) IPR018957 Zinc finger%2C C3HC4 RING-type	4.00735
BPA_Rashotte_Tomato_6524	Solyc01g016710	Polyprotein (Fragment) (AHRD V1 ***- Q29SA7_9VIRU)%3B contains Interpro domain(s) IPR000477 RNA-directed DNA polymerase (reverse transcriptase)	4.0047
BPA_Rashotte_Tomato_18914	Solyc09g098550	UBX domain-containing protein (AHRD V1 *-*- D7LJY9_ARALY)%3B contains Interpro domain(s) IPR001012 UBX	4.00458
BPA_Rashotte_Tomato_964	#N/A	#N/A	3.99901
BPA_Rashotte_Tomato_18138	Solyc03g117580	Os08g0272000 protein (Fragment) (AHRD V1 ***- Q0J6S6_ORYSJ)	3.99426
BPA_Rashotte_Tomato_16846	#N/A	#N/A	3.99244
BPA_Rashotte_Tomato_19691	Solyc07g017610	Saccharopine dehydrogenase (NAD(+) L-glutamate-forming) (AHRD V1 *-** C7PUW7_CHIPD)%3B contains Interpro domain(s) IPR005097 Saccharopine dehydrogenase	3.99223
BPA_Rashotte_Tomato_13892	#N/A	#N/A	3.99103
BPA_Rashotte_Tomato_1724	Solyc02g062780	Chromodomain-helicase-DNA-binding protein 6 (AHRD V1 **-* CHD6_HUMAN)%3B contains Interpro domain(s) IPR000330 SNF2-related	3.98798
BPA_Rashotte_Tomato_25804	Solyc05g013010	Sulfotransferase family protein (AHRD V1 **** D7LQL2_ARALY)%3B contains Interpro domain(s) IPR000863 Sulfotransferase	3.98735
BPA_Rashotte_Tomato_24612	#N/A	#N/A	3.98671
BPA_Rashotte_Tomato_21117	Solyc03g113020	Vacuolar protein sorting 29 (AHRD V1 ***- B6SUM0_MAIZE)%3B contains Interpro domain(s) IPR000979 Uncharacterised protein family UPF0025	3.98626
BPA_Rashotte_Tomato_16819	#N/A	#N/A	3.98562
BPA_Rashotte_Tomato_17339	Solyc06g036130	Multidrug resistance protein mdtK (AHRD V1 **-- MDTK_YERP3)%3B contains Interpro domain(s) IPR002528 Multi antimicrobial extrusion protein MatE	3.96512
BPA_Rashotte_Tomato_11657	Solyc11g061700	Acetyl-CoA carboxylase-like protein (AHRD V1 *-*- Q8ABH3_BACTN)%3B contains Interpro domain(s) IPR012878 Protein of unknown function DUF1680	3.96379
BPA_Rashotte_Tomato_20191	Solyc01g033980	Unknown Protein (AHRD V1)	3.96253
BPA_Rashotte_Tomato_12573	#N/A	#N/A	3.9623
BPA_Rashotte_Tomato_16845	Solyc07g018400	Unknown Protein (AHRD V1)	3.94941
BPA_Rashotte_Tomato_6211	Solyc10g052650	Unknown Protein (AHRD V1)	3.94474
BPA_Rashotte_Tomato_14968	Solyc04g082680	Chloroplast channel forming outer membrane protein (AHRD V1 ***- Q9SM57_PEA)	3.94284
BPA_Rashotte_Tomato_658	Solyc11g042620	Nuclear transport factor 2 (NTF2)-like protein (AHRD V1 ***- Q67TV5_ORYSJ)%3B contains Interpro domain(s) IPR009959 Protein of unknown function DUF1486	3.93947
BPA_Rashotte_Tomato_376	Solyc04g078610	Kinesin-like protein (AHRD V1 ***- Q8GS71_ARATH)%3B contains Interpro domain(s) IPR001752 Kinesin%2C motor region	3.93865
BPA_Rashotte_Tomato_25999	#N/A	#N/A	3.93445
BPA_Rashotte_Tomato_6384	Solyc10g077070	Histone-lysine N-methyltransferase (AHRD V1 *-** B6K768_SCHJY)%3B contains Interpro domain(s) IPR003105 SRA-YDG	3.93072
BPA_Rashotte_Tomato_16816	#N/A	#N/A	3.92477
BPA_Rashotte_Tomato_24452	Solyc04g008500	C2H2L domain class transcription factor (AHRD V1 **-* D9ZIU0_MALDO)%3B contains Interpro domain(s) IPR007087 Zinc finger%2C C2H2-type	3.91428
BPA_Rashotte_Tomato_26265	Solyc02g093760	Tripartite motif-containing 25 (AHRD V1 *--- Q6P7B3_RAT)%3B contains Interpro domain(s) IPR018957 Zinc finger%2C C3HC4 RING-type	3.90857
BPA_Rashotte_Tomato_10880	#N/A	#N/A	3.90675
BPA_Rashotte_Tomato_16114	Solyc12g010260	Unknown Protein (AHRD V1)	3.90619
BPA_Rashotte_Tomato_554	Solyc03g046590	Genomic DNA chromosome 5 TAC clone K15E6 (AHRD V1 ***- Q9FMB4_ARATH)	3.90262
BPA_Rashotte_Tomato_16131	Solyc03g053100	Kinesin like protein (AHRD V1 ***- Q9SVI8_ARATH)	3.89994
BPA_Rashotte_Tomato_12699	#N/A	#N/A	3.89147
BPA_Rashotte_Tomato_19583	#N/A	#N/A	3.89046
BPA_Rashotte_Tomato_27914	Solyc06g082870	60S ribosomal protein L5-1 (AHRD V1 ***- B6THG9_MAIZE)%3B contains Interpro domain(s) IPR005485 Ribosomal protein L5%2C eukaryotic	3.88433
BPA_Rashotte_Tomato_312	Solyc11g067310	Uncharacterized ABC transporter ATP-binding protein/permease C9B6.09c (AHRD V1 *--- YNT9_SCHPO)%3B contains Interpro domain(s) IPR003439 ABC transporter-like	3.87993
BPA_Rashotte_Tomato_18211	#N/A	#N/A	3.87472
BPA_Rashotte_Tomato_14556	Solyc03g114380	Kinesin family protein (AHRD V1 *-*- C5FSE4_NANOT)%3B contains Interpro domain(s) IPR001752 Kinesin%2C motor region	3.87324
BPA_Rashotte_Tomato_6580	Solyc10g087040	cytochrome P450	3.87175
BPA_Rashotte_Tomato_19182	#N/A	#N/A	3.86831
BPA_Rashotte_Tomato_12906	Solyc06g064820	GDSL esterase/lipase At1g71691 (AHRD V1 ***- GDL29_ARATH)%3B contains Interpro domain(s) IPR001087 Lipase%2C GDSL	3.86516
BPA_Rashotte_Tomato_6570	Solyc03g025470	Kinesin-like protein (AHRD V1 *-*- Q9LZ88_ARATH)%3B contains Interpro domain(s) IPR001752 Kinesin%2C motor region	3.86155
BPA_Rashotte_Tomato_2850	Solyc04g071140	Decarboxylase family protein (AHRD V1 ***- B1ILJ6_CLOBK)%3B contains Interpro domain(s) IPR002129 Pyridoxal phosphate-dependent decarboxylase	3.85985
BPA_Rashotte_Tomato_11878	Solyc02g087880	Tubulin alpha-7 chain (AHRD V1 ***- B9IJV8_POPTR)%3B contains Interpro domain(s) IPR002452 Alpha tubulin	3.85817
BPA_Rashotte_Tomato_11791	Solyc10g018190	1-aminocyclopropane-1-carboxylate oxidase (AHRD V1 **-- ACCO_MUSAC)%3B contains Interpro domain(s) IPR005123 Oxoglutarate and iron-dependent oxygenase	3.85228
BPA_Rashotte_Tomato_21007	#N/A	#N/A	3.85157
BPA_Rashotte_Tomato_16944	Solyc08g077900	Expansin-like protein (AHRD V1 ***- Q0WRS3_ARATH)%3B contains Interpro domain(s) IPR007112 Expansin 45%2C endoglucanase-like	3.85141
BPA_Rashotte_Tomato_4342	Solyc01g014290	Unknown Protein (AHRD V1)	3.85124
BPA_Rashotte_Tomato_22191	#N/A	#N/A	3.85055
BPA_Rashotte_Tomato_28571	Solyc02g078300	Transcription initiation factor TFIID subunit (AHRD V1 ***- D3BV86_POLPA)%3B contains Interpro domain(s) IPR003195 Transcription initiation factor IID%2C 18 kDa subunit	3.8477
BPA_Rashotte_Tomato_6490	Solyc06g008980	Unknown Protein (AHRD V1)	3.8476
BPA_Rashotte_Tomato_28080	#N/A	#N/A	3.84513
BPA_Rashotte_Tomato_16121	Solyc05g050580	E3 ubiquitin-protein ligase sina (AHRD V1 **-* B0WR23_CULQU)%3B contains Interpro domain(s) IPR004162 Seven in absentia protein	3.83952
BPA_Rashotte_Tomato_18320	Solyc08g062960	Heat stress transcription factor A3 (AHRD V1 *-** D1M7W9_SOLLC)%3B contains Interpro domain(s) IPR000232 Heat shock factor (HSF)-type%2C DNA-binding	3.83826
BPA_Rashotte_Tomato_19389	Solyc09g065800	Fatty acid elongase 3-ketoacyl-CoA synthase (AHRD V1 **** Q6DUV5_BRANA)%3B contains Interpro domain(s) IPR012392 Very-long-chain 3-ketoacyl-CoA synthase	3.82966
BPA_Rashotte_Tomato_1052	Solyc06g075790	Genomic DNA chromosome 5 P1 clone MMN10 (AHRD V1 **-- Q9FJF2_ARATH)	3.81633
BPA_Rashotte_Tomato_26896	#N/A	#N/A	3.81625
BPA_Rashotte_Tomato_38	Solyc07g061920	Glucan synthase like 3 (AHRD V1 ***- D8R8I5_SELML)%3B contains Interpro domain(s) IPR003440 Glycosyl transferase%2C family 48	3.81248
BPA_Rashotte_Tomato_16017	Solyc02g092560	Phototropic-responsive NPH3 family protein (AHRD V1 **-- D7MMM6_ARALY)%3B contains Interpro domain(s) IPR004249 NPH3	3.80872
BPA_Rashotte_Tomato_16833	#N/A	#N/A	3.78643
BPA_Rashotte_Tomato_17481	#N/A	#N/A	3.78443
BPA_Rashotte_Tomato_1664	Solyc12g098660	Hydrolase alpha/beta fold family protein (AHRD V1 ***- D7LZC3_ARALY)%3B contains Interpro domain(s) IPR000073 Alpha/beta hydrolase fold-1	3.78093
BPA_Rashotte_Tomato_2157	Solyc01g007150	Coatomer subunit beta-1 (AHRD V1 ***- D7MB61_ARALY)%3B contains Interpro domain(s) IPR016460 Coatomer%2C beta subunit	3.7782
BPA_Rashotte_Tomato_23254	#N/A	#N/A	3.7673
BPA_Rashotte_Tomato_120	Solyc09g064630	TPR domain protein (AHRD V1 *--- B6U810_MAIZE)%3B contains Interpro domain(s) IPR011990 Tetratricopeptide-like helical	3.76697
BPA_Rashotte_Tomato_8939	Solyc07g043460	Cytochrome P450 (AHRD V1 ***- A9ZT56_COPJA)%3B contains Interpro domain(s) IPR002401 Cytochrome P450%2C E-class%2C group I	3.76233
BPA_Rashotte_Tomato_15921	Solyc07g048070	Membrane protein (AHRD V1 **-- B6U5U8_MAIZE)%3B contains Interpro domain(s) IPR017214 Uncharacterised conserved protein UCP037471	3.74977
BPA_Rashotte_Tomato_21194	#N/A	#N/A	3.73539
BPA_Rashotte_Tomato_306	Solyc03g117570	Pentatricopeptide repeat-containing protein (AHRD V1 ***- D7M6Q4_ARALY)%3B contains Interpro domain(s) IPR002885 Pentatricopeptide repeat	3.73281
BPA_Rashotte_Tomato_5445	Solyc07g039570	Transcription factor (AHRD V1 *--* Q9M4A8_MAIZE)%3B contains Interpro domain(s) IPR011598 Helix-loop-helix DNA-binding	3.72976
BPA_Rashotte_Tomato_3494	Solyc02g023950	Receptor like kinase%2C RLK	3.72006
BPA_Rashotte_Tomato_681	Solyc09g089550	Zinc finger-homeodomain protein 2 (Fragment) (AHRD V1 *--- B0LK10_ESCCA)%3B contains Interpro domain(s) IPR006456 ZF-HD homeobox protein Cys/His-rich dimerisation region	3.7196
BPA_Rashotte_Tomato_8152	Solyc06g068550	Aspartic proteinase nepenthesin-1 (AHRD V1 **-- C0JAB4_ORYCO)%3B contains Interpro domain(s) IPR001461 Peptidase A1	3.71743
BPA_Rashotte_Tomato_25213	#N/A	#N/A	3.71159
BPA_Rashotte_Tomato_7968	Solyc02g070800	Ycf23 protein (AHRD V1 ***- Q7NE74_GLOVI)%3B contains Interpro domain(s) IPR007570 Protein of unknown function DUF561	3.70915
BPA_Rashotte_Tomato_28565	#N/A	#N/A	3.70619
BPA_Rashotte_Tomato_6942	Solyc09g065120	Preprotein translocase secY subunit (AHRD V1 ***- B6U7Q0_MAIZE)%3B contains Interpro domain(s) IPR002208 SecY protein	3.70075
BPA_Rashotte_Tomato_10354	Solyc07g065280	Os08g0431500 protein (Fragment) (AHRD V1 ***- Q0J5I8_ORYSJ)	3.69513
BPA_Rashotte_Tomato_23732	#N/A	#N/A	3.69389
BPA_Rashotte_Tomato_16015	Solyc09g090100	Cryptochrome 2	3.69357
BPA_Rashotte_Tomato_18130	#N/A	#N/A	3.68739
BPA_Rashotte_Tomato_20028	Solyc09g098490	Epsin 2 (AHRD V1 *-*- Q5NCM7_MOUSE)%3B contains Interpro domain(s) IPR001026 Epsin%2C N-terminal	3.68457
BPA_Rashotte_Tomato_11644	Solyc09g009540	Hydrolase alpha/beta fold family protein (AHRD V1 **** D7LIQ3_ARALY)%3B contains Interpro domain(s) IPR000073 Alpha/beta hydrolase fold-1	3.68351
BPA_Rashotte_Tomato_19587	#N/A	#N/A	3.67881
BPA_Rashotte_Tomato_16840	#N/A	#N/A	3.67768
BPA_Rashotte_Tomato_10493	Solyc04g050570	GDSL esterase/lipase At5g33370 (AHRD V1 ***- GDL79_ARATH)%3B contains Interpro domain(s) IPR001087 Lipase%2C GDSL	3.67643
BPA_Rashotte_Tomato_5600	#N/A	#N/A	3.67083
BPA_Rashotte_Tomato_7003	Solyc03g083240	Transcription factor jumonji domain-containing protein (AHRD V1 **-* D7M504_ARALY)%3B contains Interpro domain(s) IPR013129 Transcription factor jumonji	3.6634
BPA_Rashotte_Tomato_22803	Solyc09g090320	Kinesin like protein (AHRD V1 *-*- O23291_ARATH)%3B contains Interpro domain(s) IPR001752 Kinesin%2C motor region	3.6519
BPA_Rashotte_Tomato_19501	#N/A	#N/A	3.65155
BPA_Rashotte_Tomato_14286	Solyc07g053320	Fiber protein Fb32 (AHRD V1 *-*- Q6UA04_GOSBA)	3.64675
BPA_Rashotte_Tomato_5710	Solyc12g088170	Hydroxycinnamoyl CoA quinate transferase (AHRD V1 **-- D6BK25_CYNSC)%3B contains Interpro domain(s) IPR003480 Transferase	3.64341
BPA_Rashotte_Tomato_102	Solyc07g007890	CCR4-NOT transcription complex subunit 10 (AHRD V1 *-*- Q28FZ8_XENTR)%3B contains Interpro domain(s) IPR011990 Tetratricopeptide-like helical	3.64134
BPA_Rashotte_Tomato_1784	Solyc06g072830	WD repeat-containing protein 5 homolog (AHRD V1 *--- WDR5_DICDI)%3B contains Interpro domain(s) IPR017986 WD40 repeat%2C region	3.64053
BPA_Rashotte_Tomato_1205	Solyc12g007020	cDNA clone J033084B06 full insert sequence (AHRD V1 *-*- B7ESP0_ORYSJ)%3B contains Interpro domain(s) IPR010341 Protein of unknown function DUF936%2C plant	3.63737
BPA_Rashotte_Tomato_12952	Solyc05g047700	Cc-nbs-lrr%2C resistance protein	3.6369
BPA_Rashotte_Tomato_8793	Solyc05g015610	Histidine kinase cytokinin receptor (AHRD V1 **** B9GZP2_POPTR)%3B contains Interpro domain(s) IPR006189 CHASE	3.63613
BPA_Rashotte_Tomato_8659	Solyc10g008210	Os07g0507200 protein (Fragment) (AHRD V1 *-*- C7J530_ORYSJ)%3B contains Interpro domain(s) IPR009675 Targeting for Xklp2	3.633
BPA_Rashotte_Tomato_28081	#N/A	#N/A	3.62394
BPA_Rashotte_Tomato_1074	Solyc11g005090	Cyclin A1 (AHRD V1 ***- Q9XGI5_SOLLC)%3B contains Interpro domain(s) IPR015453 G2/mitotic-specific cyclin A	3.62007
BPA_Rashotte_Tomato_1772	Solyc10g079440	FAD-dependent oxidoreductase family protein (AHRD V1 ***- D7LVK2_ARALY)%3B contains Interpro domain(s) IPR006076 FAD dependent oxidoreductase	3.61674
BPA_Rashotte_Tomato_12099	Solyc07g043500	UDP-glucosyltransferase (AHRD V1 ***- Q8LKG3_STERE)%3B contains Interpro domain(s) IPR002213 UDP-glucuronosyl/UDP-glucosyltransferase	3.61253
BPA_Rashotte_Tomato_4785	#N/A	#N/A	3.6114
BPA_Rashotte_Tomato_8844	Solyc06g064510	O-methyltransferase (AHRD V1 ***- A5HJZ9_VITVI)%3B contains Interpro domain(s) IPR016461 O-methyltransferase%2C COMT%2C eukaryota	3.60424
BPA_Rashotte_Tomato_6946	Solyc10g078540	H/ACA ribonucleoprotein complex subunit 1-like protein 1 (AHRD V1 *-*- B6TYV7_MAIZE)%3B contains Interpro domain(s) IPR007504 Gar1 protein RNA-binding region	3.60405
BPA_Rashotte_Tomato_16092	Solyc09g082240	Ribosomal-protein-alanine N-acetyltransferase (AHRD V1 *-** D3FS71_BACPE)%3B contains Interpro domain(s) IPR000182 GCN5-related N-acetyltransferase	3.60231
BPA_Rashotte_Tomato_1015	Solyc12g088880	Epimerase/dehydratase (AHRD V1 ***- C7JBC7_ACEP3)%3B contains Interpro domain(s) IPR016040 NAD(P)-binding domain	3.58892
BPA_Rashotte_Tomato_12725	Solyc11g065520	Unknown Protein (AHRD V1)%3B contains Interpro domain(s) IPR005135 Endonuclease/exonuclease/phosphatase	3.58433
BPA_Rashotte_Tomato_22459	Solyc12g098130	Unknown Protein (AHRD V1)	3.5843
BPA_Rashotte_Tomato_12862	#N/A	#N/A	3.58101
BPA_Rashotte_Tomato_17981	Solyc02g085020	Dihydroflavonol 4-reductase (AHRD V1 **** Q6WG03_SOLTU)%3B contains Interpro domain(s) IPR016040 NAD(P)-binding domain	3.57811
BPA_Rashotte_Tomato_10781	Solyc12g016190	High mobility group family (Fragment) (AHRD V1 **-- B9GFX2_POPTR)%3B contains Interpro domain(s) IPR001606 AT-rich interaction region	3.57731
BPA_Rashotte_Tomato_25602	#N/A	#N/A	3.57443
BPA_Rashotte_Tomato_22339	#N/A	#N/A	3.57331
BPA_Rashotte_Tomato_2216	Solyc02g077890	E3 ubiquitin-protein ligase RING1 (AHRD V1 *-*- B0WQV3_CULQU)%3B contains Interpro domain(s) IPR001841 Zinc finger%2C RING-type IPR017907 Zinc finger%2C RING-type%2C conserved site	3.56254
BPA_Rashotte_Tomato_20270	Solyc03g117440	ATP dependent RNA helicase (AHRD V1 **** B3LNW9_YEAS1)%3B contains Interpro domain(s) IPR011545 DNA/RNA helicase%2C DEAD/DEAH box type%2C N-terminal	3.55834
BPA_Rashotte_Tomato_19327	Solyc01g080750	HEAT repeat family protein (AHRD V1 **-- B4FX70_MAIZE)%3B contains Interpro domain(s) IPR016024 Armadillo-type fold	3.55696
BPA_Rashotte_Tomato_17045	Solyc03g083510	LRR receptor-like serine/threonine-protein kinase%2C RLP	3.54009
BPA_Rashotte_Tomato_1455	Solyc02g079590	Serine/threonine kinase receptor (AHRD V1 **** Q7DMS5_BRANA)%3B contains Interpro domain(s) IPR002290 Serine/threonine protein kinase	3.53633
BPA_Rashotte_Tomato_5835	Solyc02g081340	Glutathione S-transferase (AHRD V1 **** O24261_PETHY)%3B contains Interpro domain(s) IPR004046 Glutathione S-transferase%2C C-terminal	3.5328
BPA_Rashotte_Tomato_21566	#N/A	#N/A	3.5319
BPA_Rashotte_Tomato_20420	#N/A	#N/A	3.53035
BPA_Rashotte_Tomato_19181	Solyc01g094780	Unknown Protein (AHRD V1)	3.52949
BPA_Rashotte_Tomato_11314	Solyc08g042030	Kinesin family protein (AHRD V1 *-*- C0NBI1_AJECG)%3B contains Interpro domain(s) IPR001752 Kinesin%2C motor region	3.52347
BPA_Rashotte_Tomato_20524	#N/A	#N/A	3.52334
BPA_Rashotte_Tomato_13719	Solyc03g121760	Calmodulin binding protein (AHRD V1 **-* B6T951_MAIZE)%3B contains Interpro domain(s) IPR000048 IQ calmodulin-binding region	3.51873
BPA_Rashotte_Tomato_6600	Solyc06g060510	Transcription elongation factor SPT5 (AHRD V1 *--- SPT5H_DANRE)%3B contains Interpro domain(s) IPR010605 Protein of unknown function DUF1191	3.51566
BPA_Rashotte_Tomato_9454	Solyc07g063530	Unknown Protein (AHRD V1)	3.51234
BPA_Rashotte_Tomato_22604	#N/A	#N/A	3.50671
BPA_Rashotte_Tomato_3730	Solyc03g119940	Unknown Protein (AHRD V1)	3.50451
BPA_Rashotte_Tomato_6304	Solyc09g089870	Transcription factor (AHRD V1 **** D6MKE6_9ASPA)%3B contains Interpro domain(s) IPR011598 Helix-loop-helix DNA-binding	3.49291
BPA_Rashotte_Tomato_5288	Solyc03g005620	Kinesin like protein (AHRD V1 ***- O23291_ARATH)%3B contains Interpro domain(s) IPR001752 Kinesin%2C motor region	3.48832
BPA_Rashotte_Tomato_6379	Solyc02g081770	Transferase family protein (AHRD V1 **-* D7LQY1_ARALY)%3B contains Interpro domain(s) IPR003480 Transferase	3.48337
BPA_Rashotte_Tomato_17033	#N/A	#N/A	3.48152
BPA_Rashotte_Tomato_11961	Solyc02g067860	Aldose 1-epimerase family protein (AHRD V1 **** D7M6K2_ARALY)%3B contains Interpro domain(s) IPR014718 Glycoside hydrolase-type carbohydrate-binding%2C subgroup	3.48097
BPA_Rashotte_Tomato_9588	Solyc06g043150	WD-repeat cell cycle regulatory protein (AHRD V1 **-- Q6T2Z5_SOYBN)%3B contains Interpro domain(s) IPR017986 WD40 repeat%2C region	3.47955
BPA_Rashotte_Tomato_11312	Solyc02g071930	CTD small phosphatase-like protein (AHRD V1 *-** C3KI43_ANOFI)%3B contains Interpro domain(s) IPR011948 Dullard-like phosphatase domain	3.47862
BPA_Rashotte_Tomato_558	Solyc01g112250	Calcium-dependent protein kinase 3 (AHRD V1 **** Q7Y050_CAPAN)%3B contains Interpro domain(s) IPR002290 Serine/threonine protein kinase	3.47445
BPA_Rashotte_Tomato_3115	Solyc07g007190	Unknown Protein (AHRD V1)	3.47283
BPA_Rashotte_Tomato_22391	Solyc09g005540	NAD-dependent epimerase/dehydratase (AHRD V1 *--- D0LL53_HALO1)%3B contains Interpro domain(s) IPR001046 Natural resistance-associated macrophage protein	3.4697
BPA_Rashotte_Tomato_23430	#N/A	#N/A	3.46379
BPA_Rashotte_Tomato_18791	Solyc06g005170	Mitogen-activated protein kinase 3 (AHRD V1 **** Q84MI4_SOLLC)%3B contains Interpro domain(s) IPR002290 Serine/threonine protein kinase	3.46268
BPA_Rashotte_Tomato_3510	Solyc01g065560	Os08g0100600 protein (Fragment) (AHRD V1 *-*- Q0J8P7_ORYSJ)%3B contains Interpro domain(s) IPR008507 Protein of unknown function DUF789	3.45485
BPA_Rashotte_Tomato_1065	Solyc03g121000	Unknown Protein (AHRD V1)	3.45295
BPA_Rashotte_Tomato_17352	Solyc10g050220	Unknown Protein (AHRD V1)	3.44962
BPA_Rashotte_Tomato_520	Solyc02g092910	Chromatin modification-related protein EAF3 (AHRD V1 **-- B6TDE5_MAIZE)%3B contains Interpro domain(s) IPR017398 Histone H4 acetyltransferase%2C NuA4 complex%2C Eaf3/MRG15 subunit	3.44773
BPA_Rashotte_Tomato_12115	Solyc01g105570	Genomic DNA chromosome 5 P1 clone MBM17 (AHRD V1 ***- Q9LVN4_ARATH)	3.4415
BPA_Rashotte_Tomato_12625	Solyc10g006900	Protochlorophyllide reductase (AHRD V1 ***- Q8LAV9_ARATH)%3B contains Interpro domain(s) IPR005979 Light-dependent protochlorophyllide reductase	3.44101
BPA_Rashotte_Tomato_20559	Solyc05g006010	Peptide transporter (AHRD V1 **-* A6YJX4_9MAGN)%3B contains Interpro domain(s) IPR000109 TGF-beta receptor%2C type I/II extracellular region	3.44049
BPA_Rashotte_Tomato_21691	Solyc03g025940	F-box family protein (AHRD V1 ***- D7LS19_ARALY)%3B contains Interpro domain(s) IPR001810 Cyclin-like F-box	3.43759
BPA_Rashotte_Tomato_18882	#N/A	#N/A	3.43419
BPA_Rashotte_Tomato_19377	#N/A	#N/A	3.42848
BPA_Rashotte_Tomato_7789	Solyc12g098630	Kinesin-like protein (AHRD V1 ***- Q9LUG0_ARATH)%3B contains Interpro domain(s) IPR010544 Kinesin-related	3.42754
BPA_Rashotte_Tomato_6586	Solyc10g008720	GDSL esterase/lipase At1g28580 (AHRD V1 ***- GDL7_ARATH)%3B contains Interpro domain(s) IPR001087 Lipase%2C GDSL	3.42686
BPA_Rashotte_Tomato_12951	Solyc03g113040	ATP-binding cassette (ABC) transporter 17 (AHRD V1 ***- Q4H493_RAT)%3B contains Interpro domain(s) IPR003439 ABC transporter-like	3.4238
BPA_Rashotte_Tomato_21347	#N/A	#N/A	3.42324
BPA_Rashotte_Tomato_266	Solyc09g065650	Protein phosphatase 1L-like protein (AHRD V1 *--- D0NIG5_PHYIN)%3B contains Interpro domain(s) IPR015655 Protein phosphatase 2C	3.42259
BPA_Rashotte_Tomato_7315	Solyc12g098590	UDP-glucosyltransferase family 1 protein (AHRD V1 ***- C6KI42_CITSI)%3B contains Interpro domain(s) IPR002213 UDP-glucuronosyl/UDP-glucosyltransferase	3.41857
BPA_Rashotte_Tomato_11109	Solyc01g066640	Os04g0405500 protein (Fragment) (AHRD V1 *-*- Q0JDG3_ORYSJ)	3.41774
BPA_Rashotte_Tomato_18283	Solyc11g006550	Uricase (AHRD V1 ***- A2SXR3_SOLLC)%3B contains Interpro domain(s) IPR002042 Uricase	3.41606
BPA_Rashotte_Tomato_22343	Solyc04g017750	Pathogen-induced calmodulin-binding protein (Fragment) (AHRD V1 *--- Q8H6W8_PHAVU)%3B contains Interpro domain(s) IPR012417 Calmodulin-binding%2C plant	3.41053
BPA_Rashotte_Tomato_10356	Solyc12g044880	Beta-galactosidase (AHRD V1 ***- Q546T5_SOLLC)%3B contains Interpro domain(s) IPR001944 Glycoside hydrolase%2C family 35	3.40969
BPA_Rashotte_Tomato_6383	Solyc11g072330	Response regulator 8 (AHRD V1 ***- Q9AV93_MAIZE)%3B contains Interpro domain(s) IPR006447 Myb-like DNA-binding region%2C SHAQKYF class	3.4071
BPA_Rashotte_Tomato_204	Solyc01g068000	Serine/threonine phosphatase family protein (AHRD V1 **** C1E0J1_9CHLO)%3B contains Interpro domain(s) IPR015655 Protein phosphatase 2C	3.4059
BPA_Rashotte_Tomato_7373	Solyc10g005610	Unknown Protein (AHRD V1)	3.40434
BPA_Rashotte_Tomato_17840	#N/A	#N/A	3.3995
BPA_Rashotte_Tomato_9723	Solyc03g093310	F-box family protein (AHRD V1 ***- B9H075_POPTR)%3B contains Interpro domain(s) IPR001810 Cyclin-like F-box	3.39357
BPA_Rashotte_Tomato_12471	#N/A	#N/A	3.38768
BPA_Rashotte_Tomato_14150	Solyc06g084570	Methyltransferase (AHRD V1 *-*- D5P6G9_9MYCO)	3.3854
BPA_Rashotte_Tomato_7437	Solyc08g015710	F-box family protein (AHRD V1 ***- B9GFH4_POPTR)%3B contains Interpro domain(s) IPR001810 Cyclin-like F-box	3.38184
BPA_Rashotte_Tomato_2401	Solyc04g007380	Receptor serine/threonine kinase-like protein (AHRD V1 **** O49728_ARATH)%3B contains Interpro domain(s) IPR002290 Serine/threonine protein kinase	3.37381
BPA_Rashotte_Tomato_4204	Solyc07g043390	Cellulose synthase family protein expressed (AHRD V1 **** Q339N6_ORYSJ)%3B contains Interpro domain(s) IPR005150 Cellulose synthase	3.37336
BPA_Rashotte_Tomato_21002	Solyc01g100950	Glucose-6-phosphate 1-dehydrogenase (AHRD V1 ***- B9RFN8_RICCO)%3B contains Interpro domain(s) IPR001282 Glucose-6-phosphate dehydrogenase	3.37174
BPA_Rashotte_Tomato_17886	Solyc07g053820	Checkpoint serine/threonine-protein kinase BUB1 (AHRD V1 *--- B3LI47_YEAS1)%3B contains Interpro domain(s) IPR015661 Mitotic checkpoint serine/threonine protein kinase%2C Bub1	3.37116
BPA_Rashotte_Tomato_17624	Solyc09g015030	Unknown Protein (AHRD V1)	3.37081
BPA_Rashotte_Tomato_21010	Solyc09g007850	RNA-binding protein (AHRD V1 **-* C6F119_SOYBN)%3B contains Interpro domain(s) IPR000504 RNA recognition motif%2C RNP-1	3.36767
BPA_Rashotte_Tomato_18466	Solyc05g043330	GDSL esterase/lipase At2g04570 (AHRD V1 ***- GDL34_ARATH)%3B contains Interpro domain(s) IPR001087 Lipase%2C GDSL	3.36416
BPA_Rashotte_Tomato_16811	Solyc01g106340	Glutamyl-tRNA(Gln) amidotransferase subunit A (AHRD V1 ***- C5FFK2_NANOT)%3B contains Interpro domain(s) IPR000120 Amidase signature enzyme	3.36405
BPA_Rashotte_Tomato_25542	Solyc02g088200	Activating signal cointegrator 1 complex subunit 1 (AHRD V1 **-- C3KHG7_ANOFI)	3.3612
BPA_Rashotte_Tomato_13902	#N/A	#N/A	3.35505
BPA_Rashotte_Tomato_424	Solyc12g005620	LRR receptor-like serine/threonine-protein kinase%2C RLP	3.34675
BPA_Rashotte_Tomato_2882	Solyc01g110540	Unknown Protein (AHRD V1)	3.33539
BPA_Rashotte_Tomato_24936	#N/A	#N/A	3.33195
BPA_Rashotte_Tomato_653	#N/A	#N/A	3.32999
BPA_Rashotte_Tomato_6945	#N/A	#N/A	3.32658
BPA_Rashotte_Tomato_16129	Solyc07g055950	Meiosis 5 (AHRD V1 *-*- B6T5X0_MAIZE)	3.32498
BPA_Rashotte_Tomato_14329	Solyc12g011010	Meiosis 5 (AHRD V1 *-*- B6T5X0_MAIZE)	3.32493
BPA_Rashotte_Tomato_9870	Solyc05g009990	LRR receptor-like serine/threonine-protein kinase%2C RLP	3.32454
BPA_Rashotte_Tomato_13419	Solyc07g064160	Thiazole biosynthetic enzyme (AHRD V1 ***- D6N3H1_GOSHI)%3B contains Interpro domain(s) IPR002922 Thiamine biosynthesis Thi4 protein	3.31804
BPA_Rashotte_Tomato_2522	Solyc10g081440	NADH cytochrome b5 reductase (AHRD V1 ***- Q5PY86_VERFO)%3B contains Interpro domain(s) IPR008333 Oxidoreductase FAD-binding region	3.30935
BPA_Rashotte_Tomato_3180	Solyc11g040340	Endoglucanase 1 (AHRD V1 ***- B6U0P7_MAIZE)%3B contains Interpro domain(s) IPR008928 Six-hairpin glycosidase-like IPR012341 Six-hairpin glycosidase IPR018221 Glycoside hydrolase%2C family 9%2C active site IPR001701 Glycoside hydrolase%2C family 9	3.3074
BPA_Rashotte_Tomato_4862	Solyc03g026130	Cytochrome P450	3.30441
BPA_Rashotte_Tomato_7266	Solyc11g069420	Genomic DNA chromosome 5 P1 clone MUP24 (AHRD V1 -**- Q9FF54_ARATH)	3.30246
BPA_Rashotte_Tomato_18055	Solyc12g006240	CONSTANS-like zinc finger protein (AHRD V1 *--- D0EP07_SOYBN)%3B contains Interpro domain(s) IPR000315 Zinc finger%2C B-box	3.30216
BPA_Rashotte_Tomato_23731	#N/A	#N/A	3.30213
BPA_Rashotte_Tomato_16125	Solyc09g007010	Pathogenesis related protein PR-1 (AHRD V1 **-- Q9SC15_SOLTU)%3B contains Interpro domain(s) IPR002413 Ves allergen	3.2988
BPA_Rashotte_Tomato_14063	Solyc08g083240	Calmodulin-binding protein family-like (AHRD V1 **-* Q6YXT2_ORYSJ)%3B contains Interpro domain(s) IPR000048 IQ calmodulin-binding region	3.29282
BPA_Rashotte_Tomato_2394	Solyc02g067080	UDP-D-glucose dehydrogenase (AHRD V1 ***- D2WK25_GOSHI)%3B contains Interpro domain(s) IPR014028 UDP-glucose/GDP-mannose dehydrogenase%2C dimerisation and substrate-binding	3.29278
BPA_Rashotte_Tomato_18454	Solyc06g050840	DNA binding protein (AHRD V1 ***- B4FLH1_MAIZE)	3.29181
BPA_Rashotte_Tomato_12342	Solyc04g016550	Folylpolyglutamate synthase (AHRD V1 **** B9IHV7_POPTR)%3B contains Interpro domain(s) IPR001645 Folylpolyglutamate synthetase	3.28968
BPA_Rashotte_Tomato_6320	Solyc03g007050	Receptor like kinase%2C RLK	3.28586
BPA_Rashotte_Tomato_15714	Solyc12g033070	NADH dehydrogenase subunit 5 (Fragment) (AHRD V1 ***- C4PB69_SOLPN)%3B contains Interpro domain(s) IPR001280 Photosystem I psaA and psaB	3.28552
BPA_Rashotte_Tomato_17220	Solyc04g076310	Kinesin-like protein (AHRD V1 ***- Q9FME7_ARATH)%3B contains Interpro domain(s) IPR001752 Kinesin%2C motor region	3.28326
BPA_Rashotte_Tomato_24662	Solyc01g009690	LRR receptor-like serine/threonine-protein kinase%2C RLP	3.28322
BPA_Rashotte_Tomato_23583	Solyc01g080270	Alpha/beta hydrolase (AHRD V1 *--- C4IIG9_CLOBU)%3B contains Interpro domain(s) IPR000073 Alpha/beta hydrolase fold-1	3.2823
BPA_Rashotte_Tomato_2488	#N/A	#N/A	3.27127
BPA_Rashotte_Tomato_723	Solyc03g098450	Protein Kinase interacting protein (AHRD V1 ***- B6TI58_MAIZE)%3B contains Interpro domain(s) IPR011684 KIP1-like	3.27124
BPA_Rashotte_Tomato_15320	Solyc06g082810	Oligoribonuclease (AHRD V1 ***- B6U6N3_MAIZE)%3B contains Interpro domain(s) IPR006055 Exonuclease	3.27014
BPA_Rashotte_Tomato_14669	Solyc08g008480	Myb transcription factor (AHRD V1 *--- A5A383_SOLSC)%3B contains Interpro domain(s) IPR015495 Myb transcription factor	3.25804
BPA_Rashotte_Tomato_8252	Solyc02g084600	LRR receptor-like serine/threonine-protein kinase%2C RLP	3.25499
BPA_Rashotte_Tomato_11778	Solyc02g080390	Abnormal spindle-like microcephaly-associated protein (Fragment) (AHRD V1 *-*- B6UL97_HYLME)%3B contains Interpro domain(s) IPR016146 Calponin-homology	3.25478
BPA_Rashotte_Tomato_7431	Solyc01g109370	1-acylglycerol-3-phosphate acyltransferase (AHRD V1 **** A2TF19_BRAJU)%3B contains Interpro domain(s) IPR002123 Phospholipid/glycerol acyltransferase	3.2526
BPA_Rashotte_Tomato_13291	Solyc07g066070	Nucleic acid binding protein (AHRD V1 **-* B6TF49_MAIZE)%3B contains Interpro domain(s) IPR004087 K Homology	3.2479
BPA_Rashotte_Tomato_15977	Solyc01g108600	Presequence protease%2C mitochondrial (AHRD V1 **-- PREP_DANRE)%3B contains Interpro domain(s) IPR013578 Peptidase M16C associated	3.24717
BPA_Rashotte_Tomato_10570	Solyc06g083720	Subtilisin-like protease (AHRD V1 **-- B6U0R8_MAIZE)%3B contains Interpro domain(s) IPR015500 Peptidase S8%2C subtilisin-related	3.24716
BPA_Rashotte_Tomato_13417	Solyc01g006100	Cytosine-specific methyltransferase (AHRD V1 *-*- B4XTS9_ELAGV)%3B contains Interpro domain(s) IPR001525 C-5 cytosine-specific DNA methylase	3.24242
BPA_Rashotte_Tomato_1195	Solyc06g084330	Hv711N16.16 (Fragment) (AHRD V1 *--- Q8LLC2_HORVU)%3B contains Interpro domain(s) IPR003864 Protein of unknown function DUF221	3.23582
BPA_Rashotte_Tomato_16106	Solyc02g077400	Rac-like GTP binding protein (AHRD V1 **-- Q9S821_PHYPA)%3B contains Interpro domain(s) IPR003578 Ras small GTPase%2C Rho type	3.2346
BPA_Rashotte_Tomato_3632	Solyc08g083210	Endoglucanase 1 (AHRD V1 ***- B6U0P7_MAIZE)%3B contains Interpro domain(s) IPR001701 Glycoside hydrolase%2C family 9	3.2336
BPA_Rashotte_Tomato_7907	Solyc09g091050	Lipase (AHRD V1 *-*- B6V3M3_9ROSI)%3B contains Interpro domain(s) IPR002921 Lipase%2C class 3	3.22837
BPA_Rashotte_Tomato_13660	Solyc04g081430	Mediator of RNA polymerase II transcription subunit 7 (AHRD V1 **** C1C4Y2_RANCA)%3B contains Interpro domain(s) IPR009244 Mediator complex%2C subunit Med7	3.22668
BPA_Rashotte_Tomato_1646	Solyc05g052800	60S ribosomal protein L35a (AHRD V1 ***- B6VC50_VERFO)%3B contains Interpro domain(s) IPR001780 Ribosomal protein L35Ae	3.22546
BPA_Rashotte_Tomato_25534	Solyc07g054690	Unknown Protein (AHRD V1)	3.22316
BPA_Rashotte_Tomato_20744	Solyc08g081070	Mitochondrial carrier family (AHRD V1 *-*- C1MZ50_MICPS)%3B contains Interpro domain(s) IPR001993 Mitochondrial substrate carrier	3.22209
BPA_Rashotte_Tomato_13110	#N/A	#N/A	3.2217
BPA_Rashotte_Tomato_1221	Solyc09g005910	Mg2+-dependent phosphatidate (PA) phosphatase catalyzes the dephosphorylation of PA to yield diacylglycerol and Pi responsible for de novo lipid synthesis homologous to mammalian lipin 1 (AHRD V1 *--* D6VZY7_YEAST)%3B contains Interpro domain(s) IPR013209 LNS2%2C Lipin/Ned1/Smp2	3.21889
BPA_Rashotte_Tomato_26399	Solyc03g115900	Chlorophyll a-b binding protein P4%2C chloroplastic (AHRD V1 ***- CB24_PEA)%3B contains Interpro domain(s) IPR001344 Chlorophyll A-B binding protein	3.21592
BPA_Rashotte_Tomato_15230	#N/A	#N/A	3.20792
BPA_Rashotte_Tomato_18641	Solyc01g088760	Cytochrome P450	3.20411
BPA_Rashotte_Tomato_3898	Solyc07g039190	Unknown Protein (AHRD V1)	3.20236
BPA_Rashotte_Tomato_26589	#N/A	#N/A	3.19731
BPA_Rashotte_Tomato_6200	Solyc04g080440	Maf-like protein CV_0124 (AHRD V1 ***- B6TNZ3_MAIZE)%3B contains Interpro domain(s) IPR003697 Maf-like protein	3.19281
BPA_Rashotte_Tomato_16849	Solyc12g011090	Unknown Protein (AHRD V1)	3.18742
BPA_Rashotte_Tomato_19735	#N/A	#N/A	3.18532
BPA_Rashotte_Tomato_15068	Solyc02g063030	LuxR family transcriptional regulator (Fragment) (AHRD V1 *-*- D9ZBL3_9CARY)	3.18408
BPA_Rashotte_Tomato_5815	Solyc03g112840	mRNA clone RAFL24-05-D16 (AHRD V1 ***- Q67YW5_ARATH)	3.17903
BPA_Rashotte_Tomato_16113	#N/A	#N/A	3.178
BPA_Rashotte_Tomato_11595	Solyc10g086660	Rop guanine nucleotide exchange factor 1 (AHRD V1 ***- ROGF1_ARATH)%3B contains Interpro domain(s) IPR005512 Rop nucleotide exchanger%2C PRONE	3.17708
BPA_Rashotte_Tomato_770	Solyc09g075550	Cellulose synthase-like D6 (AHRD V1 **** Q09HT5_PHYPA)%3B contains Interpro domain(s) IPR005150 Cellulose synthase	3.17539
BPA_Rashotte_Tomato_20464	Solyc02g068830	Receptor like kinase%2C RLK	3.17434
BPA_Rashotte_Tomato_27283	#N/A	#N/A	3.16967
BPA_Rashotte_Tomato_10867	Solyc08g080400	GRAS family transcription factor (Fragment) (AHRD V1 *--* B1Q3B1_BRACM)%3B contains Interpro domain(s) IPR005202 GRAS transcription factor	3.16788
BPA_Rashotte_Tomato_1566	Solyc01g107650	Receptor like kinase%2C RLK	3.16744
BPA_Rashotte_Tomato_18281	Solyc07g005520	Potassium channel tetramerization domain-containing protein (AHRD V1 ***- D7LHH7_ARALY)%3B contains Interpro domain(s) IPR003131 Potassium channel%2C voltage dependent%2C Kv%2C tetramerisation	3.16238
BPA_Rashotte_Tomato_1272	Solyc12g049190	LRR receptor-like serine/threonine-protein kinase%2C RLP	3.16003
BPA_Rashotte_Tomato_16841	Solyc11g072660	Receptor protein kinase-like protein (AHRD V1 ***- Q9LJU5_ARATH)%3B contains Interpro domain(s) IPR002290 Serine/threonine protein kinase	3.15667
BPA_Rashotte_Tomato_4278	Solyc02g087980	Structural maintenance of chromosomes protein 4 (AHRD V1 **-- D8TXU8_VOLCA)%3B contains Interpro domain(s) IPR003395 RecF/RecN/SMC protein%2C N-terminal	3.15617
BPA_Rashotte_Tomato_19518	Solyc06g008300	LRR receptor-like serine/threonine-protein kinase%2C RLP	3.15342
BPA_Rashotte_Tomato_22190	#N/A	#N/A	3.1508
BPA_Rashotte_Tomato_17251	#N/A	#N/A	3.14899
BPA_Rashotte_Tomato_15885	#N/A	#N/A	3.14882
BPA_Rashotte_Tomato_19308	Solyc11g008690	TO23-3 (Fragment) (AHRD V1 *-*- Q3LVQ6_TAROF)	3.14478
BPA_Rashotte_Tomato_19961	Solyc02g085350	Succinate dehydrogenase flavoprotein subunit (AHRD V1 **** B8CCT7_THAPS)%3B contains Interpro domain(s) IPR011281 Succinate dehydrogenase%2C flavoprotein subunit	3.14452
BPA_Rashotte_Tomato_15729	Solyc04g016200	UDP-glucosyltransferase HvUGT5876 (AHRD V1 **** D3WYW1_HORVD)%3B contains Interpro domain(s) IPR002213 UDP-glucuronosyl/UDP-glucosyltransferase	3.1408
BPA_Rashotte_Tomato_11031	#N/A	#N/A	3.13595
BPA_Rashotte_Tomato_16346	#N/A	#N/A	3.13293
BPA_Rashotte_Tomato_9683	Solyc09g074470	Kinase interacting family protein (AHRD V1 ***- D7KCF2_ARALY)%3B contains Interpro domain(s) IPR011684 KIP1-like	3.13083
BPA_Rashotte_Tomato_18982	#N/A	#N/A	3.12728
BPA_Rashotte_Tomato_26073	Solyc01g094610	Rop guanine nucleotide exchange factor 2 (AHRD V1 **-* ROGF2_ARATH)%3B contains Interpro domain(s) IPR005512 Rop nucleotide exchanger%2C PRONE	3.12456
BPA_Rashotte_Tomato_2662	Solyc09g064590	Pre-mRNA-processing factor 39 (AHRD V1 *-** C5FSC0_NANOT)%3B contains Interpro domain(s) IPR003107 RNA-processing protein%2C HAT helix	3.11647
BPA_Rashotte_Tomato_21549	#N/A	#N/A	3.11371
BPA_Rashotte_Tomato_12152	Solyc01g106820	Peptidase M50 family (AHRD V1 ***- B6UET0_MAIZE)	3.10929
BPA_Rashotte_Tomato_774	Solyc03g117300	Nodulin-like protein (AHRD V1 ***- Q8H6R3_PONTR)%3B contains Interpro domain(s) IPR010658 Nodulin-like	3.10883
BPA_Rashotte_Tomato_3897	Solyc12g100030	LRR receptor-like serine/threonine-protein kinase%2C RLP	3.10388
BPA_Rashotte_Tomato_15959	Solyc12g019550	Unknown Protein (AHRD V1)	3.0997
BPA_Rashotte_Tomato_4393	#N/A	#N/A	3.09936
BPA_Rashotte_Tomato_2183	Solyc10g078320	AAA family ATPase CDC48 subfamily (AHRD V1 *--- D7D9J0_STAHD)%3B contains Interpro domain(s) IPR003959 ATPase%2C AAA-type%2C core	3.09897
BPA_Rashotte_Tomato_11080	Solyc05g055450	PolyrC-binding protein 2 (AHRD V1 **** B5X4N2_SALSA)%3B contains Interpro domain(s) IPR018111 K Homology%2C type 1%2C subgroup	3.09863
BPA_Rashotte_Tomato_27531	#N/A	#N/A	3.09308
BPA_Rashotte_Tomato_19376	Solyc04g010100	50S ribosomal protein L33 (AHRD V1 ***- B9RSX3_RICCO)%3B contains Interpro domain(s) IPR001705 Ribosomal protein L33	3.08278
BPA_Rashotte_Tomato_10358	Solyc01g088090	Hydrolase alpha/beta fold family protein (AHRD V1 ***- D7M5W5_ARALY)%3B contains Interpro domain(s) IPR000073 Alpha/beta hydrolase fold-1	3.08141
BPA_Rashotte_Tomato_2609	Solyc11g008150	Transcription elongation factor spt5 (AHRD V1 *-*- B6JZQ2_SCHJY)%3B contains Interpro domain(s) IPR005100 Supt5 repeat	3.08078
BPA_Rashotte_Tomato_1680	Solyc09g009790	Pentatricopeptide repeat-containing protein (AHRD V1 ***- D7L781_ARALY)%3B contains Interpro domain(s) IPR002885 Pentatricopeptide repeat	3.07439
BPA_Rashotte_Tomato_7661	Solyc12g008340	Exostosin family protein (AHRD V1 ***- D7LZA5_ARALY)%3B contains Interpro domain(s) IPR004263 Exostosin-like	3.07415
BPA_Rashotte_Tomato_16772	Solyc03g081240	Pseudo response regulator (AHRD V1 ***- B9IDF0_POPTR)%3B contains Interpro domain(s) IPR001789 Signal transduction response regulator%2C receiver region	3.07287
BPA_Rashotte_Tomato_13391	#N/A	#N/A	3.07144
BPA_Rashotte_Tomato_19890	Solyc06g068500	Chaperone protein DnaJ 1 (AHRD V1 *-*- D8USE3_9MICC)%3B contains Interpro domain(s) IPR001623 Heat shock protein DnaJ%2C N-terminal	3.06803
BPA_Rashotte_Tomato_1050	Solyc12g009540	Transposon Ty1-A Gag-Pol polyprotein (AHRD V1 ***- YA11B_YEAST)%3B contains Interpro domain(s) IPR013103 Reverse transcriptase%2C RNA-dependent DNA polymerase	3.05907
BPA_Rashotte_Tomato_16822	Solyc01g109330	Cytochrome c biogenesis protein ccsB (AHRD V1 *-*- D8G1N6_9CYAN)%3B contains Interpro domain(s) IPR007816 ResB-like	3.05054
BPA_Rashotte_Tomato_28314	Solyc00g075040	Transposon Ty1-A Gag-Pol polyprotein (AHRD V1 ***- YA11B_YEAST)%3B contains Interpro domain(s) IPR013103 Reverse transcriptase%2C RNA-dependent DNA polymerase	3.04555
BPA_Rashotte_Tomato_11213	Solyc01g068020	Cyclase/dehydrase (AHRD V1 ***- B6T2Z5_MAIZE)%3B contains Interpro domain(s) IPR005031 Streptomyces cyclase/dehydrase	3.04148
BPA_Rashotte_Tomato_20470	#N/A	#N/A	3.03925
BPA_Rashotte_Tomato_15280	Solyc07g063430	Mpv17 protein (AHRD V1 *--- B0WWR6_CULQU)%3B contains Interpro domain(s) IPR007248 Mpv17/PMP22	3.03739
BPA_Rashotte_Tomato_26598	#N/A	#N/A	3.03308
BPA_Rashotte_Tomato_19061	Solyc01g073970	Histone H3 (AHRD V1 ***- D8L9K7_WHEAT)%3B contains Interpro domain(s) IPR000164 Histone H3	3.02713
BPA_Rashotte_Tomato_16202	#N/A	#N/A	3.02306
BPA_Rashotte_Tomato_25917	Solyc04g079240	Patatin-like protein 1 (AHRD V1 ***- Q9FZ09_TOBAC)%3B contains Interpro domain(s) IPR002641 Patatin	3.02285
BPA_Rashotte_Tomato_16101	#N/A	#N/A	3.02007
BPA_Rashotte_Tomato_18022	Solyc09g074300	Histone H2A (AHRD V1 ***- B9REZ0_RICCO)%3B contains Interpro domain(s) IPR002119 Histone H2A	3.01947
BPA_Rashotte_Tomato_6756	Solyc02g079250	3%26apos(2%26apos) 5%26apos-bisphosphate nucleotidase-like protein (AHRD V1 **** Q682R6_ARATH)%3B contains Interpro domain(s) IPR000760 Inositol monophosphatase	3.01728
BPA_Rashotte_Tomato_1514	Solyc04g005560	Guanine nucleotide exchange factor-like protein (AHRD V1 **-- Q9LZX8_ARATH)%3B contains Interpro domain(s) IPR000904 SEC7-like	3.01547
BPA_Rashotte_Tomato_11916	Solyc02g081150	Unknown Protein (AHRD V1)	3.01533
BPA_Rashotte_Tomato_9904	Solyc08g066050	Serine/threonine-protein kinase 6 (AHRD V1 ***- B5X2V6_SALSA)%3B contains Interpro domain(s) IPR002290 Serine/threonine protein kinase	3.01445
BPA_Rashotte_Tomato_12460	Solyc08g007340	COPII coat assembly protein sec16 (AHRD V1 *-*- B2W276_PYRTR)	3.0102
BPA_Rashotte_Tomato_27215	#N/A	#N/A	3.0093
BPA_Rashotte_Tomato_5646	Solyc11g044940	Pto-like%2C Serine/threonine kinase protein%2C resistance protein	3.00787
BPA_Rashotte_Tomato_10470	Solyc11g010920	Kinesin (AHRD V1 *-*- A6YTD6_CUCME)%3B contains Interpro domain(s) IPR001752 Kinesin%2C motor region	3.00696
BPA_Rashotte_Tomato_12472	#N/A	#N/A	3.0064
BPA_Rashotte_Tomato_1304	Solyc07g041830	MTD1 (AHRD V1 *-*- Q9LLM3_MEDTR)	3.00346
BPA_Rashotte_Tomato_11920	Solyc11g011990	Plastid terminal oxydase	2.99888
BPA_Rashotte_Tomato_1717	Solyc05g026490	Phosphoglucomutase/phosphomannomutase family protein (AHRD V1 **-* A3IPW6_9CHRO)%3B contains Interpro domain(s) IPR016055 Alpha-D-phosphohexomutase%2C alpha/beta/alpha I%2C II and III	2.99546
BPA_Rashotte_Tomato_21964	Solyc11g006250	GDSL esterase/lipase At5g33370 (AHRD V1 ***- GDL79_ARATH)%3B contains Interpro domain(s) IPR001087 Lipase%2C GDSL	2.99013
BPA_Rashotte_Tomato_22723	Solyc10g052470	Myb family transcription factor (Fragment) (AHRD V1 **** D7KSM0_ARALY)%3B contains Interpro domain(s) IPR017884 SANT%2C eukarya	2.99008
BPA_Rashotte_Tomato_16525	Solyc05g009660	BZIP transcription factor (AHRD V1 **** Q6IVC2_ORYSJ)%3B contains Interpro domain(s) IPR011616 bZIP transcription factor%2C bZIP-1	2.98221
BPA_Rashotte_Tomato_9038	#N/A	#N/A	2.97975
BPA_Rashotte_Tomato_1922	Solyc01g106350	Glutamyl-tRNA(Gln) amidotransferase subunit A (AHRD V1 ***- C5FFK2_NANOT)%3B contains Interpro domain(s) IPR000120 Amidase signature enzyme	2.97564
BPA_Rashotte_Tomato_24559	#N/A	#N/A	2.9702
BPA_Rashotte_Tomato_1330	Solyc04g074180	Cryptochrome 1a	2.96882
BPA_Rashotte_Tomato_22612	Solyc02g069090	Cathepsin B (AHRD V1 ***- Q1HER6_NICBE)%3B contains Interpro domain(s) IPR015643 Peptidase C1A%2C cathepsin B	2.96647
BPA_Rashotte_Tomato_1843	Solyc02g069580	UDP-glucose 4-epimerase (AHRD V1 **** B1XPB1_SYNP2)%3B contains Interpro domain(s) IPR005886 UDP-glucose 4-epimerase	2.96125
BPA_Rashotte_Tomato_19307	#N/A	#N/A	2.95775
BPA_Rashotte_Tomato_17630	#N/A	#N/A	2.95395
BPA_Rashotte_Tomato_16620	Solyc12g014040	Chloroplast protein HCF243 (AHRD V1 ***- Q9LIM5_ARATH)	2.95321
BPA_Rashotte_Tomato_11702	Solyc08g008220	Ubiquitin-conjugating enzyme E2 10 (AHRD V1 ***- UBC10_ARATH)%3B contains Interpro domain(s) IPR000608 Ubiquitin-conjugating enzyme%2C E2	2.95316
BPA_Rashotte_Tomato_3263	Solyc08g066950	1-deoxy-D-xylulose 5-phosphate synthase 3 (AHRD V1 **** D7M3Q0_ARALY)%3B contains Interpro domain(s) IPR005477 Deoxyxylulose-5-phosphate synthase	2.95064
BPA_Rashotte_Tomato_521	Solyc02g065410	Pentatricopeptide repeat-containing protein (AHRD V1 ***- D7KIA6_ARALY)%3B contains Interpro domain(s) IPR002885 Pentatricopeptide repeat	2.94979
BPA_Rashotte_Tomato_15020	#N/A	#N/A	2.94427
BPA_Rashotte_Tomato_16815	Solyc04g055070	Mutator-like transposase (AHRD V1 *-*- Q9FW81_ORYSJ)%3B contains Interpro domain(s) IPR004332 Transposase%2C MuDR%2C plant	2.93624
BPA_Rashotte_Tomato_1537	Solyc07g064700	DNA-binding bromodomain-containing protein (AHRD V1 *-** D7KJ43_ARALY)%3B contains Interpro domain(s) IPR001487 Bromodomain	2.92914
BPA_Rashotte_Tomato_7305	Solyc02g081910	DNA topoisomerase (AHRD V1 **** B9SPT5_RICCO)%3B contains Interpro domain(s) IPR005733 DNA topoisomerase I%2C bacterial-type	2.92528
BPA_Rashotte_Tomato_19631	#N/A	#N/A	2.92436
BPA_Rashotte_Tomato_17856	Solyc05g046110	Glycosyltransferase-like protein (AHRD V1 **-- D8QTD2_SELML)%3B contains Interpro domain(s) IPR006740 Protein of unknown function DUF604	2.91015
BPA_Rashotte_Tomato_975	Solyc06g059800	Protein-P-II uridylyltransferase (AHRD V1 *--- Q1YFE2_MOBAS)%3B contains Interpro domain(s) IPR002912 Amino acid-binding ACT	2.90905
BPA_Rashotte_Tomato_4508	Solyc04g071990	Tomato GIGANTEA 1	2.90463
BPA_Rashotte_Tomato_27441	#N/A	#N/A	2.90136
BPA_Rashotte_Tomato_28167	#N/A	#N/A	2.90128
BPA_Rashotte_Tomato_26971	#N/A	#N/A	2.89994
BPA_Rashotte_Tomato_19582	#N/A	#N/A	2.8962
BPA_Rashotte_Tomato_940	Solyc01g094840	RING finger protein 13 (AHRD V1 *-*- RNF13_RAT)%3B contains Interpro domain(s) IPR018957 Zinc finger%2C C3HC4 RING-type	2.89569
BPA_Rashotte_Tomato_12974	Solyc02g076690	Cathepsin B-like cysteine proteinase (AHRD V1 **-* CYSP_SCHMA)%3B contains Interpro domain(s) IPR013128 Peptidase C1A%2C papain	2.89468
BPA_Rashotte_Tomato_2455	Solyc01g067570	Unknown Protein (AHRD V1)	2.89262
BPA_Rashotte_Tomato_684	Solyc01g103010	Cullin-associated NEDD8-dissociated protein 2 (AHRD V1 ***- B0WPV6_CULQU)%3B contains Interpro domain(s) IPR011989 Armadillo-like helical	2.89038
BPA_Rashotte_Tomato_28527	Solyc03g096870	WD repeat-containing protein 5 homolog (AHRD V1 *--- WDR5_DICDI)%3B contains Interpro domain(s) IPR017986 WD40 repeat%2C region	2.88818
BPA_Rashotte_Tomato_9792	Solyc08g077440	ATP-dependent protease La (AHRD V1 **** A7HC55_ANADF)%3B contains Interpro domain(s) IPR004815 Peptidase S16%2C ATP-dependent protease La	2.88471
BPA_Rashotte_Tomato_727	Solyc01g110020	BAH-PHD domain-containing protein (Fragment) (AHRD V1 **-- A9S8N5_PHYPA)%3B contains Interpro domain(s) IPR001025 Bromo adjacent region	2.88336
BPA_Rashotte_Tomato_16803	Solyc06g034150	8-amino-7-oxononanoate synthase-like protein (AHRD V1 ***- Q9LZ63_ARATH)%3B contains Interpro domain(s) IPR004839 Aminotransferase%2C class I and II	2.8791
BPA_Rashotte_Tomato_28183	#N/A	#N/A	2.87705
BPA_Rashotte_Tomato_16650	Solyc10g005400	Inositol oxygenase (AHRD V1 **** B9XK04_9BACT)%3B contains Interpro domain(s) IPR007828 Protein of unknown function DUF706	2.87646
BPA_Rashotte_Tomato_5262	Solyc04g076780	Oligopeptide transporter 4 (AHRD V1 **** B6U8Q5_MAIZE)%3B contains Interpro domain(s) IPR004648 Tetrapeptide transporter%2C OPT1/isp4	2.87592
BPA_Rashotte_Tomato_501	Solyc10g074620	Cellulose synthase D-like protein (AHRD V1 ***- Q93XQ0_NICAL)%3B contains Interpro domain(s) IPR005150 Cellulose synthase	2.87517
BPA_Rashotte_Tomato_1261	Solyc09g047910	Lysine ketoglutarate reductase trans-splicing related 1-like (AHRD V1 ***- Q5JLN0_ORYSJ)%3B contains Interpro domain(s) IPR007877 Protein of unknown function DUF707	2.87301
BPA_Rashotte_Tomato_20165	Solyc01g088400	CER1 (AHRD V1 **-- B6TFH3_MAIZE)%3B contains Interpro domain(s) IPR006694 Fatty acid hydroxylase	2.87154
BPA_Rashotte_Tomato_18160	Solyc12g006010	Small ubiquitin-related modifier (AHRD V1 ***- A6BMG7_COPCI)%3B contains Interpro domain(s) IPR000626 Ubiquitin	2.87076
BPA_Rashotte_Tomato_617	Solyc11g018500	Beta-galactosidase (AHRD V1 ***- B9GU11_POPTR)%3B contains Interpro domain(s) IPR001944 Glycoside hydrolase%2C family 35	2.86878
BPA_Rashotte_Tomato_25212	#N/A	#N/A	2.86849
BPA_Rashotte_Tomato_10559	Solyc03g044020	Condensin-2 complex subunit G2 (AHRD V1 *--- CNDG2_XENLA)%3B contains Interpro domain(s) IPR011989 Armadillo-like helical	2.86796
BPA_Rashotte_Tomato_20667	#N/A	#N/A	2.86744
BPA_Rashotte_Tomato_5424	Solyc09g090510	Cyclopropane-fatty-acyl-phospholipid synthase (AHRD V1 *-*- C7LRK7_DESBD)%3B contains Interpro domain(s) IPR003333 Cyclopropane-fatty-acyl-phospholipid synthase	2.86392
BPA_Rashotte_Tomato_13995	Solyc04g011390	Histone H4 (AHRD V1 ***- B6T0P4_MAIZE)%3B contains Interpro domain(s) IPR001951 Histone H4	2.85931
BPA_Rashotte_Tomato_13558	Solyc07g047990	Serine/threonine protein kinase (AHRD V1 ***- D0NNA3_PHYIN)%3B contains Interpro domain(s) IPR002290 Serine/threonine protein kinase	2.85846
BPA_Rashotte_Tomato_24167	#N/A	#N/A	2.85748
BPA_Rashotte_Tomato_17200	Solyc04g005540	Cc-nbs-lrr%2C resistance protein	2.85328
BPA_Rashotte_Tomato_14411	Solyc02g070390	PTAC12 (AHRD V1 ***- D7LH29_ARALY)	2.84827
BPA_Rashotte_Tomato_14834	Solyc05g005980	Solute carrier family 15 member 4 (AHRD V1 **-- S15A4_XENLA)%3B contains Interpro domain(s) IPR000109 TGF-beta receptor%2C type I/II extracellular region	2.84535
BPA_Rashotte_Tomato_22968	Solyc06g074790	Histone H2B (AHRD V1 ***- Q2XTD8_SOLTU)%3B contains Interpro domain(s) IPR000558 Histone H2B	2.84417
BPA_Rashotte_Tomato_9321	#N/A	#N/A	2.84348
BPA_Rashotte_Tomato_2923	Solyc12g005780	TraB family protein (AHRD V1 ***- D7KED1_ARALY)%3B contains Interpro domain(s) IPR002816 Pheromone shutdown-related%2C TraB	2.84277
BPA_Rashotte_Tomato_13891	Solyc12g017880	Dopamine beta-monooxygenase (AHRD V1 **-- B6SK92_MAIZE)%3B contains Interpro domain(s) IPR006593 Cytochrome b561/ferric reductase transmembrane	2.84195
BPA_Rashotte_Tomato_14527	Solyc09g007340	PWWP domain-containing protein (AHRD V1 *-*- D7L8B3_ARALY)%3B contains Interpro domain(s) IPR000313 PWWP	2.84111
BPA_Rashotte_Tomato_25407	Solyc02g071080	Purine permease family protein (AHRD V1 **-* D7MCV2_ARALY)%3B contains Interpro domain(s) IPR004853 Protein of unknown function DUF250	2.84033
BPA_Rashotte_Tomato_16827	Solyc12g015970	GPI-anchored protein (AHRD V1 ***- A2PZD8_IPONI)	2.8402
BPA_Rashotte_Tomato_14869	Solyc02g082260	Hydroxy-methylglutaryl-coenzyme A reductase (AHRD V1 **** O48624_TOBAC)%3B contains Interpro domain(s) IPR004554 Hydroxymethylglutaryl-CoA reductase%2C class I%2C catalytic	2.83546
BPA_Rashotte_Tomato_28308	#N/A	#N/A	2.8351
BPA_Rashotte_Tomato_3286	Solyc03g093250	Structural maintenance of chromosomes 2 (AHRD V1 **-- Q52KE9_MOUSE)%3B contains Interpro domain(s) IPR003395 RecF/RecN/SMC protein%2C N-terminal	2.82697
BPA_Rashotte_Tomato_11197	Solyc01g103590	Glyoxalase/bleomycin resistance protein/dioxygenase (AHRD V1 **-- Q2HVV5_MEDTR)%3B contains Interpro domain(s) IPR004360 Glyoxalase/bleomycin resistance protein/dioxygenase	2.82319
BPA_Rashotte_Tomato_18577	Solyc10g078920	Thioredoxin-like 5 (AHRD V1 ***- A6N1I7_ORYSI)%3B contains Interpro domain(s) IPR013766 Thioredoxin domain	2.82166
BPA_Rashotte_Tomato_11306	Solyc07g041720	Oxalate oxidase-like germin 171 (AHRD V1 **** Q9FPQ0_BETVU)%3B contains Interpro domain(s) IPR014710 RmlC-like jelly roll fold	2.81967
BPA_Rashotte_Tomato_14649	#N/A	#N/A	2.8187
BPA_Rashotte_Tomato_15059	Solyc12g056650	Tomato GIGANTEA 2	2.81802
BPA_Rashotte_Tomato_10600	Solyc04g071490	Cell envelope integrity inner membrane protein TolA (AHRD V1 *-*- B6TVC4_MAIZE)%3B contains Interpro domain(s) IPR008978 HSP20-like chaperone	2.81777
BPA_Rashotte_Tomato_16550	Solyc06g053760	Syntaxin (AHRD V1 ***- Q6X9V9_HORVD)%3B contains Interpro domain(s) IPR010989 t-SNARE	2.81248
BPA_Rashotte_Tomato_20255	#N/A	#N/A	2.81008
BPA_Rashotte_Tomato_21090	#N/A	#N/A	2.80834
BPA_Rashotte_Tomato_9241	#N/A	#N/A	2.80666
BPA_Rashotte_Tomato_1543	Solyc03g121080	Unknown Protein (AHRD V1)	2.80549
BPA_Rashotte_Tomato_12969	Solyc02g084240	H1 histone-like protein (AHRD V1 ***- Q43511_SOLLC)%3B contains Interpro domain(s) IPR005818 Histone H1/H5	2.80474
BPA_Rashotte_Tomato_12801	Solyc02g081950	Calmodulin-binding protein (AHRD V1 **-* D7MJB3_ARALY)%3B contains Interpro domain(s) IPR009097 RNA ligase/cyclic nucleotide phosphodiesterase	2.80434
BPA_Rashotte_Tomato_8896	Solyc10g006000	Dek protein (AHRD V1 *-*- B6SWA1_MAIZE)%3B contains Interpro domain(s) IPR014876 DEK%2C C-terminal	2.8
BPA_Rashotte_Tomato_3803	Solyc09g007030	Kinesin (AHRD V1 *-*- D8PT11_SCHCO)%3B contains Interpro domain(s) IPR001752 Kinesin%2C motor region	2.79877
BPA_Rashotte_Tomato_6150	Solyc09g015770	WRKY transcription factor 6 (AHRD V1 **** A7UGD3_SOLTU)%3B contains Interpro domain(s) IPR003657 DNA-binding WRKY	2.79776
BPA_Rashotte_Tomato_3341	Solyc08g081280	Cell division protein kinase 2 (AHRD V1 ***- C1C4M4_RANCA)%3B contains Interpro domain(s) IPR002290 Serine/threonine protein kinase	2.79456
BPA_Rashotte_Tomato_24527	Solyc07g054580	GH3 family protein (AHRD V1 ***- B9N2A3_POPTR)%3B contains Interpro domain(s) IPR004993 GH3 auxin-responsive promoter	2.7942
BPA_Rashotte_Tomato_62	Solyc09g055260	RING zinc finger-containing protein (AHRD V1 *--- D3BGF4_POLPA)%3B contains Interpro domain(s) IPR016024 Armadillo-type fold	2.79351
BPA_Rashotte_Tomato_11915	Solyc10g007840	Glutamyl-tRNA(Gln) amidotransferase subunit A (AHRD V1 ***- A8YF31_MICAE)%3B contains Interpro domain(s) IPR004412 Glutamyl-tRNA(Gln) amidotransferase A subunit	2.79073
BPA_Rashotte_Tomato_2613	Solyc10g080950	Cyclin B-like protein (AHRD V1 ***- Q5U8T5_9SOLA)%3B contains Interpro domain(s) IPR014400 Cyclin%2C A/B/D/E	2.78717
BPA_Rashotte_Tomato_15371	Solyc10g011810	Fatty acid delta-6 desaturase (AHRD V1 **** Q84KG6_9ERIC)%3B contains Interpro domain(s) IPR012171 Fatty acid/sphingolipid desaturase	2.78458
BPA_Rashotte_Tomato_10910	Solyc12g044700	F-box family protein (AHRD V1 ***- B9I3S8_POPTR)	2.78119
BPA_Rashotte_Tomato_15476	Solyc04g076190	Aspartic proteinase nepenthesin-1 (AHRD V1 **-- B6TDX6_MAIZE)%3B contains Interpro domain(s) IPR001461 Peptidase A1	2.78027
BPA_Rashotte_Tomato_21970	Solyc03g025480	Unknown Protein (AHRD V1)	2.77472
BPA_Rashotte_Tomato_7583	Solyc05g051290	High mobility group family (AHRD V1 *--- B9H3A3_POPTR)%3B contains Interpro domain(s) IPR017956 AT hook%2C DNA-binding%2C conserved site	2.77389
BPA_Rashotte_Tomato_524	Solyc00g009110	Inositol-1 4 5-trisphosphate 5-Phosphatase-like protein (AHRD V1 *-*- Q9M1W5_ARATH)%3B contains Interpro domain(s) IPR000300 Inositol polyphosphate related phosphatase	2.76966
BPA_Rashotte_Tomato_19907	Solyc06g083470	Tropinone reductase-like protein 16 (AHRD V1 **-- B2BXZ1_9BRAS)%3B contains Interpro domain(s) IPR002347 Glucose/ribitol dehydrogenase	2.76705
BPA_Rashotte_Tomato_17317	Solyc11g012020	EH-domain-containing protein 1 (AHRD V1 **-* B6U193_MAIZE)%3B contains Interpro domain(s) IPR001401 Dynamin%2C GTPase region	2.76683
BPA_Rashotte_Tomato_197	Solyc11g010180	Mitochondrial/chloroplast ribosomal protein L54/L37 (ISS) (AHRD V1 *-*- Q01BU7_OSTTA)%3B contains Interpro domain(s) IPR013870 Ribosomal protein L37%2C mitochondrial	2.76603
BPA_Rashotte_Tomato_1349	Solyc04g050050	Calmodulin-binding protein (AHRD V1 **-* C5HYF8_BRARP)%3B contains Interpro domain(s) IPR000048 IQ calmodulin-binding region	2.75807
BPA_Rashotte_Tomato_20111	Solyc03g123760	Phytoene desaturase	2.75763
BPA_Rashotte_Tomato_24850	#N/A	#N/A	2.75411
BPA_Rashotte_Tomato_11072	Solyc07g008760	Tetratricopeptide repeat (TPR)-containing protein-like protein (AHRD V1 ***- Q84NS6_ORYSJ)%3B contains Interpro domain(s) IPR011990 Tetratricopeptide-like helical	2.75388
BPA_Rashotte_Tomato_1938	Solyc09g009150	D-mannose binding lectin family protein expressed (AHRD V1 *--- Q10JE9_ORYSJ)%3B contains Interpro domain(s) IPR001480 Curculin-like (mannose-binding) lectin	2.75053
BPA_Rashotte_Tomato_22449	#N/A	#N/A	2.74031
BPA_Rashotte_Tomato_4780	Solyc01g095690	Pentatricopeptide repeat-containing protein (AHRD V1 ***- D7KIA6_ARALY)%3B contains Interpro domain(s) IPR002885 Pentatricopeptide repeat	2.73848
BPA_Rashotte_Tomato_8450	#N/A	#N/A	2.73616
BPA_Rashotte_Tomato_4745	Solyc01g094350	ATP-dependent RNA Helicase (AHRD V1 ***- Q7PDT0_PLAYO)%3B contains Interpro domain(s) IPR011545 DNA/RNA helicase%2C DEAD/DEAH box type%2C N-terminal	2.73359
BPA_Rashotte_Tomato_18237	Solyc03g096030	Os03g0291800 protein (Fragment) (AHRD V1 **-- Q0DSS4_ORYSJ)%3B contains Interpro domain(s) IPR004253 Protein of unknown function DUF231%2C plant	2.73191
BPA_Rashotte_Tomato_23344	Solyc08g068490	Indole-3-acetic acid-amido synthetase GH3.8 (AHRD V1 **** B6U4E2_MAIZE)%3B contains Interpro domain(s) IPR004993 GH3 auxin-responsive promoter	2.73136
BPA_Rashotte_Tomato_13381	Solyc03g062850	Transposon Ty1-PL Gag-Pol polyprotein (AHRD V1 ***- YP11B_YEAST)%3B contains Interpro domain(s) IPR013103 Reverse transcriptase%2C RNA-dependent DNA polymerase	2.72978
BPA_Rashotte_Tomato_5861	Solyc07g063970	Transcription factor (Fragment) (AHRD V1 *-** D6MKQ1_9ASPA)%3B contains Interpro domain(s) IPR007087 Zinc finger%2C C2H2-type	2.72741
BPA_Rashotte_Tomato_26491	#N/A	#N/A	2.72521
BPA_Rashotte_Tomato_20986	Solyc01g109180	Long-chain-fatty-acid-CoA ligase (AHRD V1 ***- B2WS80_ARAHA)%3B contains Interpro domain(s) IPR000873 AMP-dependent synthetase and ligase	2.72381
BPA_Rashotte_Tomato_3342	Solyc03g096380	Amino acid permease-like protein proline transporter-like protein (AHRD V1 **** Q9FJ34_ARATH)%3B contains Interpro domain(s) IPR013057 Amino acid transporter%2C transmembrane	2.72354
BPA_Rashotte_Tomato_22033	Solyc12g100120	Acetyl-CoA carboxylase-like protein (AHRD V1 *-*- Q8ABH3_BACTN)%3B contains Interpro domain(s) IPR012878 Protein of unknown function DUF1680	2.72258
BPA_Rashotte_Tomato_21820	Solyc01g094380	Glycosyltransferase CAZy family GT90 (Fragment) (AHRD V1 **-- D8SQN9_SELML)%3B contains Interpro domain(s) IPR008539 Protein of unknown function DUF821%2C CAP10-like	2.72221
BPA_Rashotte_Tomato_8647	Solyc01g096680	Microtubule-associated protein MAP65-1a (AHRD V1 **** Q9FEV9_TOBAC)%3B contains Interpro domain(s) IPR007145 MAP65/ASE1	2.71852
BPA_Rashotte_Tomato_19437	#N/A	#N/A	2.71319
BPA_Rashotte_Tomato_25209	Solyc11g013450	CAA30371.1 protein (Fragment) (AHRD V1 ***- Q9ST96_ORYSA)	2.71142
BPA_Rashotte_Tomato_3182	Solyc01g102980	Zinc finger-homeodomain protein 1 (Fragment) (AHRD V1 **-- B0LK17_YUCFI)%3B contains Interpro domain(s) IPR006456 ZF-HD homeobox protein Cys/His-rich dimerisation region	2.71139
BPA_Rashotte_Tomato_6805	Solyc06g064550	Aspartokinase-homoserine dehydrogenase (AHRD V1 **** O63067_SOYBN)%3B contains Interpro domain(s) IPR001341 Aspartate kinase region	2.70882
BPA_Rashotte_Tomato_4464	Solyc00g046580	Serine/threonine-protein phosphatase 7 long form homolog (AHRD V1 **-- PPP7L_ARATH)%3B contains Interpro domain(s) IPR019557 Aminotransferase-like%2C plant mobile domain	2.70835
BPA_Rashotte_Tomato_7319	Solyc05g053930	ATP binding / serine-threonine kinase (AHRD V1 **** C5DB71_VITVI)%3B contains Interpro domain(s) IPR002290 Serine/threonine protein kinase	2.70671
BPA_Rashotte_Tomato_16122	Solyc06g071430	T17H3.1 protein (Fragment) (AHRD V1 ***- Q9SXD0_ARATH)	2.70624
BPA_Rashotte_Tomato_10791	Solyc07g041290	Unknown Protein (AHRD V1)	2.70325
BPA_Rashotte_Tomato_16422	Solyc02g062020	Ras-like GTP-binding protein RHO (AHRD V1 **-- RHO_APLCA)%3B contains Interpro domain(s) IPR003578 Ras small GTPase%2C Rho type	2.70304
BPA_Rashotte_Tomato_13532	#N/A	#N/A	2.69941
BPA_Rashotte_Tomato_2924	Solyc08g078210	Hydrolase NUDIX family protein (AHRD V1 ***- Q2A9R5_BRAOL)%3B contains Interpro domain(s) IPR000086 NUDIX hydrolase domain	2.69736
BPA_Rashotte_Tomato_26891	Solyc01g008410	LRR receptor-like serine/threonine-protein kinase%2C RLP	2.69732
BPA_Rashotte_Tomato_15471	#N/A	#N/A	2.69573
BPA_Rashotte_Tomato_16536	Solyc09g050000	Retrotransposable element Tf2 155 kDa protein type 1 (AHRD V1 ***- RTF21_SCHPO)%3B contains Interpro domain(s) IPR001584 Integrase%2C catalytic core	2.69338
BPA_Rashotte_Tomato_21126	#N/A	#N/A	2.69265
BPA_Rashotte_Tomato_17	Solyc08g077670	DNA repair and recombination protein RAD54 (AHRD V1 *--- C9SRD1_VERA1)%3B contains Interpro domain(s) IPR000330 SNF2-related	2.68896
BPA_Rashotte_Tomato_11987	Solyc05g009890	Chloroplast nucleoid DNA binding protein-like (AHRD V1 **-* Q9LTW4_ARATH)%3B contains Interpro domain(s) IPR001461 Peptidase A1	2.68719
BPA_Rashotte_Tomato_19803	#N/A	#N/A	2.6829
BPA_Rashotte_Tomato_2111	Solyc07g018350	DNA mismatch repair protein muts (AHRD V1 *-*- Q16P35_AEDAE)%3B contains Interpro domain(s) IPR015536 DNA mismatch repair protein MutS-homolog MSH6	2.68172
BPA_Rashotte_Tomato_15887	Solyc04g082720	Small heat shock protein (AHRD V1 ***- A2A1W7_TOBAC)%3B contains Interpro domain(s) IPR008978 HSP20-like chaperone	2.67931
BPA_Rashotte_Tomato_80	Solyc09g082510	Kinase interacting family protein (AHRD V1 **-- D7KCB2_ARALY)%3B contains Interpro domain(s) IPR011684 KIP1-like	2.67922
BPA_Rashotte_Tomato_8460	Solyc09g064780	At2g23590-like protein (Fragment) (AHRD V1 *-*- B2CXK6_CARAS)	2.67848
BPA_Rashotte_Tomato_9286	Solyc03g113090	Genomic DNA chromosome 5 TAC clone K19B1 (AHRD V1 ***- Q9FJJ1_ARATH)	2.67502
BPA_Rashotte_Tomato_20169	#N/A	#N/A	2.67255
BPA_Rashotte_Tomato_21671	#N/A	#N/A	2.67201
BPA_Rashotte_Tomato_1169	Solyc09g060080	Genomic DNA chromosome 3 TAC clone K7P8 (AHRD V1 *--- Q9LRX3_ARATH)%3B contains Interpro domain(s) IPR013999 HAS subgroup	2.67146
BPA_Rashotte_Tomato_182	Solyc04g072150	Pentatricopeptide repeat-containing protein-like protein (AHRD V1 ***- Q8H4R8_ORYSJ)%3B contains Interpro domain(s) IPR002885 Pentatricopeptide repeat	2.66929
BPA_Rashotte_Tomato_25172	#N/A	#N/A	2.66827
BPA_Rashotte_Tomato_125	Solyc04g081100	Amine oxidase (AHRD V1 *-*- A4RUP0_OSTLU)%3B contains Interpro domain(s) IPR002937 Amine oxidase	2.66584
BPA_Rashotte_Tomato_4970	Solyc03g097320	RNA polymerase sigma-70 factor (AHRD V1 ***- B0C890_ACAM1)%3B contains Interpro domain(s) IPR013325 RNA polymerase sigma factor%2C region 2	2.66373
BPA_Rashotte_Tomato_26234	Solyc02g067100	Targeting protein for Xklp2 containing protein expressed (AHRD V1 *-*- Q10Q22_ORYSJ)%3B contains Interpro domain(s) IPR009675 Targeting for Xklp2	2.66325
BPA_Rashotte_Tomato_25940	Solyc11g072600	AP2-like ethylene-responsive transcription factor At1g79700 (AHRD V1 *--- AP2L3_ARATH)%3B contains Interpro domain(s) IPR001471 Pathogenesis-related transcriptional factor and ERF%2C DNA-binding	2.66043
BPA_Rashotte_Tomato_22267	#N/A	#N/A	2.6597
BPA_Rashotte_Tomato_10874	Solyc10g052630	Pol polyprotein (AHRD V1 *-*- POL_BAEVM)%3B contains Interpro domain(s) IPR001584 Integrase%2C catalytic core	2.65876
BPA_Rashotte_Tomato_15940	Solyc03g080010	MutS2 protein (AHRD V1 ***- B0JH18_MICAN)%3B contains Interpro domain(s) IPR005747 DNA mismatch repair protein MutS%2C type 2	2.65864
BPA_Rashotte_Tomato_3970	Solyc07g052480	Isocitrate lyase (AHRD V1 **** Q9FQD2_IPOBA)%3B contains Interpro domain(s) IPR006254 Isocitrate lyase	2.65783
BPA_Rashotte_Tomato_8859	Solyc05g005920	Peptide transporter (AHRD V1 **-* A6YJX4_9MAGN)%3B contains Interpro domain(s) IPR000109 TGF-beta receptor%2C type I/II extracellular region	2.65713
BPA_Rashotte_Tomato_19296	Solyc10g078280	Cytochrome P450 gene	2.65709
BPA_Rashotte_Tomato_26457	Solyc04g014900	Receptor like kinase%2C RLK	2.65668
BPA_Rashotte_Tomato_18127	#N/A	#N/A	2.65645
BPA_Rashotte_Tomato_9195	Solyc12g056150	Peptidase C45 acyl-coenzyme A/6-aminopenicillanic acid acyl-transferase (AHRD V1 **-- B6THR2_MAIZE)%3B contains Interpro domain(s) IPR005079 Peptidase C45%2C acyl-coenzyme A:6-aminopenicillanic acid acyl-transferase	2.65549
BPA_Rashotte_Tomato_67	Solyc11g045270	Unknown Protein (AHRD V1)%3B contains Interpro domain(s) IPR011510 Sterile alpha motif homology 2	2.6539
BPA_Rashotte_Tomato_17209	Solyc11g068730	Nitrilase 4A (AHRD V1 ***- Q5QGZ8_LUPAN)%3B contains Interpro domain(s) IPR003010 Nitrilase/cyanide hydratase and apolipoprotein N-acyltransferase	2.65255
BPA_Rashotte_Tomato_24142	#N/A	#N/A	2.65094
BPA_Rashotte_Tomato_19324	#N/A	#N/A	2.65077
BPA_Rashotte_Tomato_14322	Solyc05g007760	SET domain protein (AHRD V1 ***- B9HI95_POPTR)%3B contains Interpro domain(s) IPR011990 Tetratricopeptide-like helical	2.64653
BPA_Rashotte_Tomato_10381	Solyc08g079280	cytochrome P450	2.64623
BPA_Rashotte_Tomato_21474	Solyc08g067940	Unknown Protein (AHRD V1)	2.64594
BPA_Rashotte_Tomato_3084	Solyc08g005630	Glucose-methanol-choline oxidoreductase (AHRD V1 ***- D6TF66_9CHLR)%3B contains Interpro domain(s) IPR012400 Long-chain fatty alcohol dehydrogenase	2.64286
BPA_Rashotte_Tomato_11289	Solyc01g111330	Thaumatin-like protein (AHRD V1 ***- Q9STX6_ARATH)%3B contains Interpro domain(s) IPR001938 Thaumatin%2C pathogenesis-related	2.6428
BPA_Rashotte_Tomato_1297	Solyc09g009430	Cell division protein ftsZ (AHRD V1 ***- B0BYG5_ACAM1)%3B contains Interpro domain(s) IPR000158 Cell division protein FtsZ%2C N-terminal	2.63971
BPA_Rashotte_Tomato_6743	Solyc11g011980	WD-40 repeat protein (AHRD V1 *--- B2J557_NOSP7)%3B contains Interpro domain(s) IPR020472 G-protein beta WD-40 repeat%2C region	2.63911
BPA_Rashotte_Tomato_9701	Solyc10g086340	Kinesin-5 (AHRD V1 ***- D2V727_NAEGR)%3B contains Interpro domain(s) IPR001752 Kinesin%2C motor region	2.6366
BPA_Rashotte_Tomato_17186	Solyc01g099950	Pectinesterase (AHRD V1 ***- B9I9P7_POPTR)%3B contains Interpro domain(s) IPR000070 Pectinesterase%2C catalytic	2.63521
BPA_Rashotte_Tomato_11164	Solyc04g064610	RAG1-activating protein 1 homolog (AHRD V1 **-- R1AP1_DROPS)%3B contains Interpro domain(s) IPR018179 RAG1-activating protein 1 homologue	2.63502
BPA_Rashotte_Tomato_10257	Solyc07g020800	Rac-like GTP-binding protein 4 (AHRD V1 **-- B6TYX5_MAIZE)%3B contains Interpro domain(s) IPR003578 Ras small GTPase%2C Rho type	2.63274
BPA_Rashotte_Tomato_82	Solyc01g109080	Protein kinase (AHRD V1 *-*- D3AX52_POLPA)%3B contains Interpro domain(s) IPR000403 Phosphatidylinositol 3- and 4-kinase%2C catalytic	2.63063
BPA_Rashotte_Tomato_17947	#N/A	#N/A	2.62348
BPA_Rashotte_Tomato_22701	#N/A	#N/A	2.62116
BPA_Rashotte_Tomato_5831	Solyc04g071660	Unknown Protein (AHRD V1)	2.62084
BPA_Rashotte_Tomato_2194	Solyc03g063680	Zinc finger CCCH domain-containing protein 30 (AHRD V1 ***- C3H30_ARATH)%3B contains Interpro domain(s) IPR002110 Ankyrin	2.61981
BPA_Rashotte_Tomato_804	Solyc02g088110	Polypyrimidine tract-binding protein-like (AHRD V1 **** Q2XTB3_SOLTU)%3B contains Interpro domain(s) IPR012677 Nucleotide-binding%2C alpha-beta plait	2.6185
BPA_Rashotte_Tomato_24511	#N/A	#N/A	2.61772
BPA_Rashotte_Tomato_21758	Solyc01g099270	Microtubule binding protein (AHRD V1 ***- A6YTD5_CUCME)	2.61757
BPA_Rashotte_Tomato_412	Solyc11g006680	Pentatricopeptide repeat-containing protein (AHRD V1 ***- D7LY59_ARALY)%3B contains Interpro domain(s) IPR000504 RNA recognition motif%2C RNP-1	2.6173
BPA_Rashotte_Tomato_7314	Solyc12g014610	WRKY transcription factor 78 (AHRD V1 ***- Q5HZ67_ORYSA)%3B contains Interpro domain(s) IPR003657 DNA-binding WRKY	2.6153
BPA_Rashotte_Tomato_20491	Solyc04g076100	Genomic DNA chromosome 5 P1 clone MNA5 (AHRD V1 **-- Q9FKP6_ARATH)	2.6142
BPA_Rashotte_Tomato_13466	Solyc03g031940	Acyl-CoA synthetase/AMP-acid ligase II (AHRD V1 **** D0C359_9GAMM)%3B contains Interpro domain(s) IPR000873 AMP-dependent synthetase and ligase	2.61408
BPA_Rashotte_Tomato_6631	#N/A	#N/A	2.61384
BPA_Rashotte_Tomato_7870	Solyc03g019910	Unknown Protein (AHRD V1)	2.61289
BPA_Rashotte_Tomato_6567	Solyc10g005330	Homeobox-leucine zipper protein ATHB-14 (AHRD V1 ***- ATB14_ARATH)%3B contains Interpro domain(s) IPR002913 Lipid-binding START	2.61132
BPA_Rashotte_Tomato_19439	Solyc02g092410	Adenylyl-sulfate kinase (AHRD V1 **** C6TL96_SOYBN)%3B contains Interpro domain(s) IPR002891 Adenylylsulphate kinase%2C C-terminal	2.60935
BPA_Rashotte_Tomato_1911	Solyc07g063450	Amine oxidase family protein (AHRD V1 **-* D7L1H5_ARALY)%3B contains Interpro domain(s) IPR002937 Amine oxidase	2.59801
BPA_Rashotte_Tomato_1721	Solyc08g065890	Epsin (AHRD V1 *-*- D3BQV6_POLPA)%3B contains Interpro domain(s) IPR001026 Epsin%2C N-terminal	2.59781
BPA_Rashotte_Tomato_26292	#N/A	#N/A	2.59394
BPA_Rashotte_Tomato_23449	Solyc12g096530	Peroxidase (AHRD V1 ***- D7MRK0_ARALY)%3B contains Interpro domain(s) IPR002016 Haem peroxidase%2C plant/fungal/bacterial	2.59069
BPA_Rashotte_Tomato_6025	Solyc11g065380	Coiled-coil domain-containing protein 75 (AHRD V1 ***- B9EQ35_SALSA)%3B contains Interpro domain(s) IPR000467 D111/G-patch	2.58275
BPA_Rashotte_Tomato_1545	Solyc05g008940	Receptor-like kinase (AHRD V1 *-*- A7VM25_MARPO)%3B contains Interpro domain(s) IPR002290 Serine/threonine protein kinase	2.58268
BPA_Rashotte_Tomato_22241	Solyc05g055660	SELF PRUNING 6A	2.57957
BPA_Rashotte_Tomato_786	Solyc06g007640	FRIGIDA-LIKE 2 (AHRD V1 *-*- A0SWL0_ARATH)%3B contains Interpro domain(s) IPR012474 Frigida-like	2.57302
BPA_Rashotte_Tomato_9554	Solyc11g031960	GDSL esterase/lipase At1g33811 (AHRD V1 ***- GDL17_ARATH)%3B contains Interpro domain(s) IPR001087 Lipase%2C GDSL	2.57218
BPA_Rashotte_Tomato_11678	Solyc11g012610	Unknown Protein (AHRD V1)	2.57091
BPA_Rashotte_Tomato_18007	#N/A	#N/A	2.56919
BPA_Rashotte_Tomato_8344	Solyc01g107260	Transport protein-related (AHRD V1 *-*- Q1EPF1_MUSAC)	2.56637
BPA_Rashotte_Tomato_25942	#N/A	#N/A	2.564
BPA_Rashotte_Tomato_8665	Solyc09g020190	Phosphoesterase family protein (AHRD V1 ***- D7KH02_ARALY)%3B contains Interpro domain(s) IPR007312 Phosphoesterase	2.55976
BPA_Rashotte_Tomato_1367	Solyc03g044090	Phototropic-responsive NPH3 family protein (AHRD V1 **-- D7KEU3_ARALY)%3B contains Interpro domain(s) IPR004249 NPH3	2.55699
BPA_Rashotte_Tomato_2179	Solyc11g012400	Calcium-binding protein 39 (AHRD V1 **-* B6U5L1_MAIZE)%3B contains Interpro domain(s) IPR013878 Mo25-like	2.55563
BPA_Rashotte_Tomato_93	Solyc03g124010	Helicase sen1 (AHRD V1 *--- B6K1Y0_SCHJY)	2.55481
BPA_Rashotte_Tomato_19262	Solyc10g054820	Aquaporin (AHRD V1 ***- Q40266_MESCR)%3B contains Interpro domain(s) IPR000425 Major intrinsic protein	2.55381
BPA_Rashotte_Tomato_22483	#N/A	#N/A	2.55247
BPA_Rashotte_Tomato_26547	#N/A	#N/A	2.55171
BPA_Rashotte_Tomato_17578	Solyc12g041880	Homology to unknown gene (AHRD V1 **-- Q00SZ3_OSTTA)	2.5474
BPA_Rashotte_Tomato_21075	Solyc01g108910	COSII_At2g15890 (Fragment) (AHRD V1 *-*- C0KFD9_9SOLN)	2.54642
BPA_Rashotte_Tomato_12470	Solyc00g012310	Retrovirus-related Pol polyprotein from type-1 retrotransposable element R2 (Fragment) (AHRD V1 **-- PO21_NASVI)%3B contains Interpro domain(s) IPR015706 RNA-directed DNA polymerase (reverse transcriptase)%2C related	2.54633
BPA_Rashotte_Tomato_1106	Solyc02g083130	IST1 homolog (AHRD V1 *--- C1BSR8_9MAXI)%3B contains Interpro domain(s) IPR005061 Protein of unknown function DUF292%2C eukaryotic	2.54581
BPA_Rashotte_Tomato_730	Solyc05g050390	Beclin 1 protein (AHRD V1 ***- Q4A184_SOLTU)%3B contains Interpro domain(s) IPR007243 Autophagy-related protein 6	2.54488
BPA_Rashotte_Tomato_24557	#N/A	#N/A	2.54417
BPA_Rashotte_Tomato_15251	Solyc05g054740	High affinity sulfate transporter 2 (AHRD V1 **** SUT2_STYHA)%3B contains Interpro domain(s) IPR001902 Sulphate anion transporter	2.54394
BPA_Rashotte_Tomato_431	Solyc10g074820	Unknown Protein (AHRD V1)%3B contains Interpro domain(s) IPR010605 Protein of unknown function DUF1191	2.54342
BPA_Rashotte_Tomato_24241	#N/A	#N/A	2.5344
BPA_Rashotte_Tomato_18178	Solyc05g005490	Carbonic anhydrase (AHRD V1 ***- Q5NE21_SOLLC)%3B contains Interpro domain(s) IPR015892 Carbonic anhydrase%2C prokaryotic-like%2C conserved site	2.5334
BPA_Rashotte_Tomato_6926	Solyc05g007780	Oxygen evolving enhancer protein 3 (AHRD V1 ***- B6SZC8_MAIZE)%3B contains Interpro domain(s) IPR008797 Photosystem II oxygen evolving complex protein PsbQ	2.53161
BPA_Rashotte_Tomato_18367	#N/A	#N/A	2.52824
BPA_Rashotte_Tomato_13574	Solyc03g117730	Tubby-like protein 13 (AHRD V1 ***- D2CMM7_ORYSJ)%3B contains Interpro domain(s) IPR000007 Tubby%2C C-terminal	2.5268
BPA_Rashotte_Tomato_25625	Solyc09g008940	AT-hook motif nuclear localized protein 1 (AHRD V1 *-*- Q8VYJ2_ARATH)%3B contains Interpro domain(s) IPR005175 Protein of unknown function DUF296	2.52615
BPA_Rashotte_Tomato_6753	Solyc12g010350	60S ribosomal protein L39 (AHRD V1 ***- D3GC11_9ROSI)%3B contains Interpro domain(s) IPR000077 Ribosomal protein L39e	2.52194
BPA_Rashotte_Tomato_28092	Solyc11g005860	Cysteine desulfurase (AHRD V1 **-- A4A4I5_9GAMM)%3B contains Interpro domain(s) IPR000192 Aminotransferase%2C class V/Cysteine desulfurase	2.51942
BPA_Rashotte_Tomato_13439	Solyc01g099410	Histone H2A (AHRD V1 ***- Q8H0G7_TOBAC)%3B contains Interpro domain(s) IPR002119 Histone H2A	2.51903
BPA_Rashotte_Tomato_15588	Solyc02g005180	Sugar transporter family protein (AHRD V1 **** D7KIW2_ARALY)%3B contains Interpro domain(s) IPR016196 Major facilitator superfamily%2C general substrate transporter	2.51869
BPA_Rashotte_Tomato_3254	#N/A	#N/A	2.51615
BPA_Rashotte_Tomato_22845	#N/A	#N/A	2.51361
BPA_Rashotte_Tomato_22957	#N/A	#N/A	2.51268
BPA_Rashotte_Tomato_10608	#N/A	#N/A	2.51231
BPA_Rashotte_Tomato_23855	#N/A	#N/A	2.51151
BPA_Rashotte_Tomato_70	Solyc11g006960	Genomic DNA chromosome 5 P1 clone MWD9 (AHRD V1 ***- Q9FMQ6_ARATH)	2.50993
BPA_Rashotte_Tomato_9134	#N/A	#N/A	2.50713
BPA_Rashotte_Tomato_16109	Solyc11g066510	Ring H2 finger protein (AHRD V1 ***- D9ZHD8_HYPPE)%3B contains Interpro domain(s) IPR011016 Zinc finger%2C RING-CH-type	2.50545
BPA_Rashotte_Tomato_20056	#N/A	#N/A	2.504
BPA_Rashotte_Tomato_16885	#N/A	#N/A	2.50368
BPA_Rashotte_Tomato_7614	Solyc02g067950	Os02g0200800 protein (Fragment) (AHRD V1 *-*- Q0E303_ORYSJ)%3B contains Interpro domain(s) IPR009675 Targeting for Xklp2	2.5027
BPA_Rashotte_Tomato_15111	Solyc11g069620	Cc-nbs-lrr%2C resistance protein	2.50195
BPA_Rashotte_Tomato_346	Solyc01g103960	ATP-dependent DNA helicase Q1 (AHRD V1 *-** C1GRE2_PARBA)%3B contains Interpro domain(s) IPR004589 DNA helicase%2C ATP-dependent%2C RecQ type	2.50109
BPA_Rashotte_Tomato_9716	Solyc02g063450	Hypothetical YFW family protein 5 (AHRD V1 *--- Q5AP84_CANAL)%3B contains Interpro domain(s) IPR009836 Protein of unknown function DUF1399	2.50052
BPA_Rashotte_Tomato_6169	Solyc08g075240	Glucose-methanol-choline oxidoreductase (AHRD V1 ***- D6TF66_9CHLR)%3B contains Interpro domain(s) IPR012400 Long-chain fatty alcohol dehydrogenase	2.49957
BPA_Rashotte_Tomato_8250	Solyc11g056650	BHLH transcription factor (AHRD V1 *-*- B6TXR4_MAIZE)%3B contains Interpro domain(s) IPR001092 Basic helix-loop-helix dimerisation region bHLH	2.49767
BPA_Rashotte_Tomato_11089	Solyc03g058370	UDP-glucosyltransferase family 1 protein (AHRD V1 **** C6KI44_CITSI)%3B contains Interpro domain(s) IPR002213 UDP-glucuronosyl/UDP-glucosyltransferase	2.49575
BPA_Rashotte_Tomato_19621	Solyc11g011370	Condensin complex subunit 3 (AHRD V1 *-*- C0H9G7_SALSA)%3B contains Interpro domain(s) IPR016024 Armadillo-type fold	2.4951
