# Supplementary material for: Transcriptome Analysis of Cytokinin Response in Tomato Leaves
Source: PLoS One. 2013 Jan 25;8(1):e55090. doi: 10.1371/journal.pone.0055090 (PMC3555872; doi:10.1371/journal.pone.0055090)
Supplement: Table S3 — Primer sequences used for qPCR validation of select transcripts identified from RNA sequencing. (XLSX) [file pone.0055090.s003.xlsx]

## Sheet: Sheet1
Table S3. Primer sequences used for qPCR validation of RNA-seq results
Gene ID	Annotations	Primer sequences
Solyc04g078460	N(4)-(Beta-N-acetylglucosaminyl)-L-asparaginase	Forward: TACATGACACCCCACAAAGC
		Reverse: ACAAAATGACCGGTCGGATC
Solyc03g111400	Xanthine/uracil permease family protein	Forward: GCTGACACCTGATTTTGCTC
		Reverse: ATGGTGAGTTGGGTGAAGTG
Solyc05g006420	SlRRA1	Forward: TGTTGGTGATGTTGGCGAAC
		Reverse: TCGTCCCCTAAAGCATTCTC
Solyc12g044200	Cc-nbs-lrr resistance protein	Forward: TCACCCAATGTTGAGGCTTG
		Reverse: CTACCTCGTCGTGTTACATCTG
Solyc04g008110	SlHK4	Forward: ACTGGAGAATACTCATCTCT
		Reverse: GAGTACTTTTGCTGAGTACA
Solyc01g108210	Cytochrome P450	Forward: CTTAGTCGAGAATGGTAGTT
		Reverse: AAACTCTCCAACTGTACTCT
Solyc02g071220	SlRRA2	Forward: TAGAAGAAGGAGCTGAAG
		Reverse: CTGTATTTTCTGGTTCTGTC
Solyc12g008900	Cytokinin oxidase/dehydrogenase 2	Forward: CAGGTGCTAAGCCATACTCTAGG
		Reverse: GGACATTCCATTAGGGGACA
