# Supplementary material for: Transcriptome Analysis of Cytokinin Response in Tomato Leaves
Source: PLoS One. 2013 Jan 25;8(1):e55090. doi: 10.1371/journal.pone.0055090 (PMC3555872; doi:10.1371/journal.pone.0055090)
Supplement: Table S5 — Transcripts identified as up-regulated or repressed 2.5 log2 fold by cytokinin in older leaves. The 2 h cytokinin treatment repressed a large number of transcripts and only the top 100 transcripts identified as most highly repressed by cytokinin were listed here (the rest of these are shown in Table S1). FC = fold change. (XLSX) [file pone.0055090.s005.xlsx]

## Sheet: Sheet1
	Cytokinin induced transcripts in older plants (2h)			Cytokinin repressed transcripts in older plants (2h)			Cytokinin induced transcripts in older plants (24h)			Cytokinin repressed transcripts in older plants (24h)
Solyc_ID	Solyc_Description	Log2FC*	Solyc_ID	Solyc_Description	log2FC	Solyc_ID	Solyc_Description	Log2 FC	Solyc_ID	Solyc_Description	log2 FC
Solyc09g082080	Plant-specific domain TIGR01568 family protein	4.89614	Solyc09g084490	Proteinase inhibitor I	-12.3983	Solyc12g008900	SlCKX6	8.79497	Solyc12g056670	Unknown Protein	-6.49
Solyc02g071080	Purine permease family protein	4.08819	Solyc03g020060	Proteinase inhibitor II	-11.9598	Solyc06g034410	unknown protein	7.99395	Solyc06g072840	Seed specific protein Bn15D1B	-6.43
Solyc07g054580	SlGH3-8	3.70623	Solyc03g098790	Kunitz-type protease inhibitor	-11.6946	Solyc01g100440	Transcription regulatory protein SNF5	7.03549	Solyc03g033410	Ubiquitin-conjugating enzyme E2 10	-5.8
Solyc02g071090	Purine permease family protein	3.50734	Solyc09g084470	Proteinase inhibitor I	-11.6006	Solyc06g048930	SlRRA6	6.38004	Solyc01g060350	Unknown protein	-5.78
Solyc02g071100	Purine permease family protein	3.45879	Solyc11g021060	Proteinase inhibitor	-11.5539	Solyc05g006420	SlRRA1	5.66388	Solyc08g061250	ATP binding / serine-threonine kinase	-5.1
Solyc09g074490	Unknown Protein	3.33586	Solyc07g007250	Metallocarboxypeptidase inhibitor	-10.7085	Solyc10g079600	SlRRA3	5.15538	Solyc09g059800	Unknown Protein	-5.06
Solyc06g082620	RNA-binding protein PNO1-like protein	3.12883	Solyc09g089510	Proteinase inhibitor I	-10.3885	Solyc10g009620	SlGH3-13	5.06022	Solyc02g068000	F-box family protein	-4.89
Solyc12g013830	Unknown Protein	2.99515	Solyc09g083440	Proteinase inhibitor I	-9.30072	Solyc04g007750	Major latex-like protein	4.99507	Solyc05g006870	Thioredoxin H	-4.84
Solyc01g108210	Cytochrome P450	2.8658	Solyc03g098780	Kunitz-type protease inhibitor	-8.19454	Solyc01g108210	Cytochrome P450	4.91585	Solyc12g042680	Mutator-like transposase	-4.78
Solyc04g078460	N(4)-(Beta-N-acetylglucosaminyl)-L-asparaginase	2.84477	Solyc02g078150	Plant-specific domain TIGR01615 family protein	-7.51795	Solyc04g011970	Gag-Pol polyprotein	4.68589	Solyc06g006100	Anthranilate synthase component I family protein expressed	-4.66
Solyc06g060560	Pentatricopeptide repeat-containing protein	2.71963	Solyc09g084440	Proteinase inhibitor I	-7.37191	Solyc09g082080	Plant-specific domain TIGR01568 family protein	4.66508	Solyc01g008150	Unknown Protein	-4.65
Solyc06g063200	Glutamate-gated kainate-type ion channel receptor subunit GluR5	2.56557	Solyc09g089530	Proteinase inhibitor I	-7.18326	Solyc07g054580	SlGH3-8	4.64476	Solyc10g080980	Nodulin MtN21 family protein (Fragment)	-4.64
Solyc10g079600	SlRRA3	2.50887	Solyc10g050510	Unknown Protein	-6.83977	Solyc04g077540	Kinesin-like protein	4.63255	Solyc12g041880	Homology to unknown gene	-4.42
Solyc05g010010	Plant-specific domain TIGR01570 family protein	2.50147	Solyc07g041900	Cathepsin L-like cysteine proteinase	-6.7839	Solyc05g014590	Transcription Factor	4.52434	Solyc12g044200	Cc-nbs-lrrresistance protein	-4.15
			Solyc08g023660	Major latex-like protein	-6.06772	Solyc00g075030	Gag polyprotein	4.5153	Solyc03g111820	Sieve element-occluding protein 3	-4.03
			Solyc06g005100	Phosphatidylinositol transfer protein expressed	-5.90941	Solyc12g068060	Unknown Protein	4.4806	Solyc07g017770	Homogentisate phytyltransferase	-4
			Solyc03g096540	Wound/stress protein	-5.59092	SGN-U583032	unknown	4.45728	Solyc12g040790	Menaquinone biosynthesis methyltransferase ubiE	-3.96
			Solyc03g013440	Amino acid transporter family protein	-5.22628	Solyc12g005480	Targeting protein for Xklp2 containing protein expressed	4.43815	Solyc04g079480	Serpin (Serine protease inhibitor)	-3.94
			Solyc08g074640	Polyphenol oxidase	-5.18812	Solyc10g085380	Alcohol dehydrogenase (Fragment)	4.32922	Solyc08g082120	Methanol inducible protein	-3.9
			Solyc12g006760	Unknown protein	-5.09536	Solyc02g071220	SlRRA2	4.32161	Solyc10g006900	Protochlorophyllide reductase	-3.87
			Solyc06g066420	Cold induced protein-like	-5.06837	Solyc08g079020	Adenine phosphoribosyltransferase-like protein	4.28133	Solyc02g080310	Beta-glucosidase 47	-3.83
			Solyc11g022590	Kunitz trypsin inhibitor 4 (Fragment)	-5.05484	Solyc04g078460	N(4)-(Beta-N-acetylglucosaminyl)-L-asparaginase	4.16735	Solyc07g007130	NHL repeat-containing protein	-3.82
			Solyc08g078940	Cortical cell-delineating protein	-4.98256	Solyc11g071200	Unknown Protein	4.1616	Solyc10g005210	DNA-3-methyladenine glycosylase I	-3.72
			Solyc10g017960	F-box protein PP2-B1	-4.97	Solyc08g081960	Ethylene-responsive transcription factor 4	4.10694	Solyc05g006850	Thioredoxin H	-3.72
			Solyc10g087030	cytochrome P450	-4.93351	Solyc07g053360	Seed biotin-containing protein SBP65	4.05069	Solyc03g083400	CCT motif family protein	-3.69
			Solyc07g044900	Unknown Protein	-4.85267	Solyc07g018180	Receptor like kinase, RLK	3.97717	SGN-U582192	Unknown	-3.63
			Solyc06g035580	Choline dehydrogenase	-4.84196	Solyc12g005020	Ring H2 finger protein	3.95683	Solyc06g075090	Lysine decarboxylase-like protein	-3.59
			Solyc12g006730	Unknown Protein	-4.84137	Solyc07g054790	Wound induced protein	3.94914	SGN-U584743	protein kinase family protein	-3.58
			Solyc09g092110	Light regulated protein-like protein	-4.77853	Solyc06g035760	Cytochrome P450	3.94401	Solyc08g013950	Unknown Protein	-3.53
			Solyc12g049030	Fatty acid desaturase	-4.68324	Solyc05g052880	unknown protein	3.87649	Solyc06g054570	Glutaredoxin family protein	-3.52
			Solyc03g111970	Cytochrome P450	-4.65232	Solyc04g008110	Histidine kinase 4	3.87394	Solyc12g014390	50S ribosomal protein L13	-3.52
			Solyc08g077900	Expansin-like protein	-4.64894	Solyc08g016230	Copia-like polyprotein	3.80388	Solyc01g100900	MtN21 nodulin protein-like	-3.5
			Solyc02g089890	NAD-dependent epimerase/dehydratase	-4.61846	Solyc01g099950	Pectinesterase	3.70768	Solyc12g049620	Unknown Protein	-3.45
			Solyc06g065970	Cortical cell-delineating protein	-4.58589	Solyc06g005260	Cytoplasmic glutaredoxin thioltransferase glutathione-dependent disulfide oxidoreductase	3.60026	SGN-U595866	Unknown	-3.43
			Solyc03g111710	Speckle-type POZ protein	-4.54553	Solyc00g071180	Cysteine proteinase inhibitor	3.58785	Solyc02g093330	Nup98 (Fragment)	-3.38
			Solyc10g085380	Alcohol dehydrogenase (Fragment)	-4.51517	Solyc04g080820	SlCKX4	3.57808	Solyc07g007250	Metallocarboxypeptidase inhibitor	-3.35
			Solyc12g013700	Aluminum-induced protein-like protein	-4.49135	Solyc12g008650	Inositol oxygenase	3.56577	Solyc12g044190	Nbs-lrrresistance protein	-3.28
			Solyc04g071070	Unknown Protein	-4.38022	Solyc07g044910	Unknown Protein	3.51096	Solyc12g042800	Unknown Protein	-3.22
			Solyc05g010640	Unknown Protein	-4.35486	Solyc02g094860	cytochrome P450	3.5061	SGN-U563236	hypothetical protein VITISV_020406 [Vitis vinifera]	-3.2
			Solyc06g068570	AP2-like ethylene-responsive transcription factor At1g16060	-4.34569	Solyc04g078900	Cytochrome P450	3.45078	Solyc01g080870	Peptide transporter-like protein	-3.17
			Solyc09g092260	Chaperone protein dnaJ 20	-4.30255	Solyc11g006710	Cationic amino acid transporter	3.37961	Solyc10g009240	Fatty acid elongase 3-ketoacyl-CoA synthase	-3.1
			Solyc12g009540	Transposon Ty1-A Gag-Pol polyprotein	-4.28167	Solyc04g039720	Unknown Protein	3.37644	Solyc10g005500	Cation diffusion facilitator 9	-3.09
			Solyc09g089540	Proteinase inhibitor I	-4.25632	Solyc08g074680	Polyphenol oxidase	3.36316	Solyc01g080150	tRNA dimethylallyltransferase	-3.07
			Solyc03g025720	Long-chain-fatty-acid--CoA ligase	-4.24181	Solyc02g082190	CTP synthase	3.26702	Solyc08g065610	Vacuolar processing enzyme-1b	-3.07
			XP_003625004.1	hypothetical protein MTR_7g089940 [Medicago truncatula]	-4.2002	Solyc08g078940	Cortical cell-delineating protein	3.22506	Solyc01g073680	Non-specific lipid-transfer protein	-3.06
			Solyc06g007180	Asparagine synthase (Glutamine-hydrolyzing)	-4.19852	Solyc03g119220	Kinesin-like protein	3.18504	Solyc04g058100	Type 2 metallothionein	-3.06
			Solyc03g006490	Aluminum-induced protein-like	-4.18851	Solyc03g111400	Xanthine/uracil permease family protein	3.17229	Solyc03g079890	Subtilisin-like serine protease	-3.04
			Solyc05g024260	RAG1-activating protein 1 homolog	-4.13376	Solyc06g083090	HAUS augmin-like complex subunit 3	3.13997	Solyc10g085390	D-alanine--D-alanine ligase family	-3.02
			Solyc06g073710	Glucan endo-1 3-beta-glucosidase 7	-4.12729	Solyc01g066040	Unknown Protein	3.06321	Solyc08g079730	Mate efflux family protein	-3
			Solyc07g007130	NHL repeat-containing protein	-4.11284	Solyc01g006440	Peptide transporter-like protein	3.02107	Solyc10g017510	Cytochrome P450	-2.98
			Solyc03g117420	Leucine-rich repeat family protein	-4.11148	SGN-U571445	Unknown Protein	3.00655	Solyc01g100920	Nodulin-like protein	-2.95
			Solyc02g070420	Binding protein	-4.08941	Solyc08g008480	Myb transcription factor	2.96669	Solyc06g061040	Ribose-phosphate pyrophosphokinase	-2.92
			Solyc09g065540	Methylcrotonoyl-CoA carboxylase alpha chain	-4.08378	Solyc10g009150	Organ-specific protein S2	2.9666	Solyc07g006570	S8-RNase (Fragment)	-2.92
			Solyc01g006400	Cysteine-rich extensin-like protein-4	-4.08166	Solyc03g118900	Nodulin-like protein	2.95508	Solyc05g014150	Dehydrogenase/reductase SDR family member 7	-2.91
			Solyc08g067360	WRKY transcription factor 9	-4.07647	Solyc06g083720	Subtilisin-like protease	2.94051	Solyc11g006790	Unknown Protein	-2.91
			Solyc08g080570	UDP-glucose 4-epimerase	-4.00008	Solyc10g079700	SlRRA4	2.92882	Solyc01g105660	1-aminocyclopropane-1-carboxylate oxidase	-2.81
			Solyc04g050990	F-box protein PP2-B1	-3.99723	Solyc01g056850	CTP synthase	2.9281	Solyc08g082190	Unknown Protein	-2.79
			Solyc08g065600	Vacuolar processing enzyme-3	-3.98902	Solyc08g067360	WRKY transcription factor 9	2.91239	Solyc00g058890	Unknown Protein	-2.78
			Solyc00g071180	Cysteine proteinase inhibitor	-3.96709	Solyc01g088160	SlCKX2	2.87166	SGN-U598303	Unknown	-2.78
			Solyc03g098190	NAC domain protein IPR003441	-3.94082	Solyc02g093480	Lysine ketoglutarate reductase trans-splicing related 1	2.86553	Solyc10g052630	Pol polyprotein	-2.71
			Solyc05g015980	Unknown Protein	-3.92438	Solyc10g054880	Translocon-associated protein alpha subunit	2.85456	Solyc07g007120	Homeobox protein knotted-1-like 3	-2.7
			Solyc09g092710	Glycine rich protein	-3.92431	Solyc09g008780	Os01g0786800 protein	2.81969	Solyc10g055400	Unknown Protein	-2.69
			Solyc10g055820	Chitinase	-3.92061	Solyc01g079980	Xylanase inhibitor (Fragment)	2.81664	Solyc07g041900	Cathepsin L-like cysteine proteinase	-2.68
			Solyc10g078550	Glutamate dehydrogenase	-3.90948	Solyc03g026040	Receptor like kinase RLK	2.7929	Solyc12g094610	U-box domain-containing protein 15	-2.66
			Solyc12g006140	Chlorophyll a/b binding protein 37chloroplastic	-3.88813	Solyc03g113940	Calmodulin-binding protein	2.77861	Solyc07g007950	Calmodulin-like protein	-2.62
			Solyc10g055780	Chitinase	-3.88756	Solyc07g061720	Gibberellin 2-oxidase	2.76517	Solyc01g005000	Glutamate decarboxylase	-2.61
			Solyc02g070970	Chlorophyll a/b binding protein	-3.8867	Solyc02g091080	Multidrug resistance protein mdtK	2.75322	Solyc11g021060	Proteinase inhibitor	-2.6
			Solyc08g083130	Homeobox leucine zipper protein	-3.85278	Solyc04g072920	Trehalose-6-phosphate phosphatase	2.73544	Solyc09g091510	Chalcone synthase	-2.59
			Solyc12g005020	Ring H2 finger protein	-3.85092	SGN-U563143	unknown	2.73476	Solyc04g025040	Unknown Protein	-2.57
			Solyc06g062370	Acid phosphatase	-3.85063	Solyc07g021630	Branched-chain-amino-acid aminotransferase	2.70704	Solyc01g100910	MtN21 nodulin protein-like	-2.56
			Solyc09g090510	Cyclopropane-fatty-acyl-phospholipid synthase	-3.80117	Solyc04g016000	Heat stress transcription factor	2.68896	Solyc06g008030	BHLH transcription factor	-2.56
			Solyc12g099590	Unknown Protein	-3.7816	Solyc03g093390	Expansin protein	2.68324	Solyc02g077920	Squamosa promoter binding-like protein	-2.55
			Solyc09g014580	Major latex-like protein	-3.76916	Solyc03g113720	SlRRA5	2.66168	Solyc12g021360	ApaG	-2.51
			Solyc02g067050	Uncharacterized ACR COG1678 family protein	-3.75104	Solyc09g074490	Unknown protein	2.65188
			Solyc07g017610	Saccharopine dehydrogenase	-3.72415	Solyc02g062480	Transposon Ty1-A Gag-Pol polyprotein	2.65015
			Solyc08g029110	DUF52 domain-containing protein	-3.71065	Solyc01g079550	Multidrug resistance protein ABC transporter family protein	2.63514
			Solyc12g011010	Meiosis 5	-3.70658	Solyc01g079930	Xylanase inhibitor (Fragment)	2.61566
			Solyc10g085390	D-alanine--D-alanine ligase family	-3.69393	Solyc01g081340	Carboxyl methyltransferase 4	2.60869
			Solyc01g106650	Xyloglucan endotransglucosylase/hydrolase 6	-3.69082	Solyc11g062200	Transposon Ty1-A Gag-Pol polyprotein	2.59873
			Solyc12g049620	Unknown Protein	-3.68395	Solyc01g080580	Inosine-uridine preferring nucleoside hydrolase family protein	2.57256
			Solyc02g070200	FAD-binding domain-containing protein	-3.66843	Solyc09g005830	Exocyst complex protein EXO70	2.56683
			Solyc02g078160	Plant-specific domain TIGR01615 family protein	-3.6658	Solyc02g092460	Speckle-type POZ protein	2.56486
			Solyc03g096550	Wound/stress protein	-3.66106	XP_002301962.1	predicted protein [Populus trichocarpa]	2.56345
			Solyc10g078920	Thioredoxin-like 5	-3.66059	Solyc04g080780	BEL1-like homeodomain protein 11	2.56143
			Solyc06g007610	Early tobacco anther 1	-3.64939	Solyc11g008690	TO23-3 (Fragment)	2.53926
			Solyc12g011280	Chlorophyll a/b binding protein 8, chloroplastic	-3.64544	Solyc10g009590	Leaf senescence protein-like	2.53585
			Solyc08g075020	Pectinacetylesterase like protein (Fragment)	-3.63909	SGN-U568818	Unknown	2.53521
			Solyc03g095770	WRKY transcription factor 6	-3.63687	Solyc12g006760	Unknown Protein	2.51908
			Solyc01g103590	Glyoxalase/bleomycin resistance protein/dioxygenase	-3.63584	Solyc08g079190	Cortical cell-delineating protein I	2.51255
			SGN-U578765	unknown	-3.60535	Solyc05g051220	Potassium channel	2.50804
			Solyc06g069730	Chlorophyll a/b binding protein 4chloroplastic	-3.59229	Solyc03g026120	Dehydration-responsive family protein	2.50443
			Solyc12g044600	NADP-dependent malic enzymechloroplastic	-3.56756
			Solyc08g061270	Unknown Protein	-3.53835
			Solyc04g076190	Aspartic proteinase nepenthesin-1	-3.53811
			Solyc12g010040	Leucyl aminopeptidase	-3.53802
			Solyc10g081120	Alpha-L-arabinofuranosidase	-3.5362
			Solyc01g111880	Tyrosine-protein kinase transforming protein Src	-3.53246
			Solyc01g099950	Pectinesterase	-3.50343
			Solyc08g083240	Calmodulin-binding protein family-like	-3.5014
			Solyc10g006230	Chlorophyll a/b binding protein 7, chloroplastic	-3.50118
