# Supplementary material for: Transcriptome Analysis of Cytokinin Response in Tomato Leaves
Source: PLoS One. 2013 Jan 25;8(1):e55090. doi: 10.1371/journal.pone.0055090 (PMC3555872; doi:10.1371/journal.pone.0055090)
Supplement: Table S7 — Response to cytokinin of transcripts that are involved in hormone signaling and metabolism. These transcripts listed include those that are involved in cytokinin signaling and metabolism, auxin biosynthesis and ABA biosynthesis. (XLSX) [file pone.0055090.s007.xlsx]

## Sheet: Sheet1
Young leaves						Older leaves
Early response			Late response			Early response			Late response
Solyc ID	Solyc description	Log2 FC	Solyc ID	Solyc description	Log2 FC	Solyc ID	Solyc description	Log2 FC	Solyc ID	Solyc description	Log2 FC
Solyc04g008110	SlHK4	2.69361	Solyc04g008110	SlHK4	4.56044	Solyc04g008110	SlHK4	1.69207	Solyc04g008110	SlHK4	3.87394
Solyc05g015610	SlHK3	-0.667742	Solyc05g015610	SlHK3	-0.452275	Solyc05g015610	SlHK3	-0.513419	Solyc05g015610	Histidine kinase cytokinin receptor (AHRD V1 **** B9GZP2_POPTR)%3B contains Interpro domain(s) IPR006189 CHASE	-0.291746
Solyc01g080540	Histidine-containing phosphotransfer protein	0.100116	Solyc01g080540	Histidine-containing phosphotransfer protein	0.0823628	Solyc01g080540	Histidine-containing phosphotransfer protein	0.312313	Solyc01g080540	Histidine-containing phosphotransfer protein	0.265843
Solyc01g098400	Histidine phosphotransfer protein	0.688622	Solyc01g098400	Histidine phosphotransfer protein	1.74611	Solyc01g098400	Histidine phosphotransfer protein	-1.14621	Solyc01g098400	Histidine phosphotransfer protein	1.36453
Solyc06g084410	Histidine phosphotransfer protein	-0.005542	Solyc06g084410	Histidine phosphotransfer protein	0.245922	Solyc06g084410	Histidine phosphotransfer protein	-0.139269	Solyc06g084410	Histidine phosphotransfer protein	0.53588
Solyc08g066350	Histidine phosphotransfer protein	-1.29428	Solyc08g066350	Histidine phosphotransfer protein	-0.719586	Solyc08g066350	Histidine phosphotransfer protein	0.363036	Solyc08g066350	Histidine phosphotransfer protein	-1.17515
Solyc11g070150	Histidine phosphotransfer protein	-0.668354	Solyc11g070150	Histidine phosphotransfer protein	-1.48015	Solyc11g070150	Histidine phosphotransfer protein	0.478349	Solyc11g070150	Histidine phosphotransfer protein	-0.535291
Solyc01g065540	Response regulator 8	-0.574208	Solyc01g065540	Response regulator 8	-0.34114	Solyc01g065540	Response regulator 8	-0.572636	Solyc01g065540	Response regulator 8	0.0333886
Solyc03g113720	SlRRA5	2.24352	Solyc03g113720	SlRRA5	2.99496	Solyc03g113720	SlRRA5	0.739331	Solyc03g113720	SlRRA5	2.66168
Solyc04g008050	Response regulator 8	-0.0545673	Solyc04g008050	Response regulator 8	0.179834	Solyc04g008050	Response regulator 8	-0.0716818	Solyc04g008050	Response regulator 8	-0.258664
Solyc05g006420	SlRRA1	4.92577	Solyc05g006420	SlRRA1	5.04938	Solyc05g006420	SlRRA1	1.76882	Solyc05g006420	SlRRA1	5.66388
Solyc05g014260	Response regulator 11	-0.840601	Solyc02g071220	SlRRA2	3.40285	Solyc02g071220	SlRRA2	1.26468	Solyc02g071220	SlRRA2	4.32161
Solyc05g054390	Response regulator 8	-0.684674	Solyc05g054390	Response regulator 8	0.179834	Solyc05g054390	Response regulator 8	-0.401718	Solyc05g054390	Response regulator 8	-0.311703
Solyc06g048930	SlRRA6	4.1236	Solyc06g048930	SlRRA6	-0.3311	Solyc06g048930	SlRRA6	1.07454	Solyc06g048930	SlRRA6	6.38004
Solyc07g053630	Response regulator	0.755529	Solyc07g053630	Response regulator	5.93548	Solyc07g053630	Response regulator	0.869326	Solyc07g053630	Response regulator	0.192909
Solyc08g077230	response regulator ARR11	0.346822	Solyc10g078310	response regulator ARR11	-0.215756	Solyc10g078310	response regulator ARR11	-0.23707	Solyc10g078310	response regulator ARR11	-0.0590913
Solyc10g078310	response regulator ARR11	-0.0465409	Solyc10g079600	SlRRA3	4.36474	Solyc10g079600	SlRRA3	1.25969	Solyc10g079600	SlRRA3	4.47756
Solyc10g079600	SlRRA3	3.2105	Solyc10g079700	SlRRA4	3.15342	Solyc10g079700	SlRRA4	0.974858	Solyc10g079700	SlRRA4	2.11008
Solyc10g079700	SlRRA4	2.36238	Solyc11g072330	Response regulator 8	0.00628579	Solyc11g072330	Response regulator 8	-0.12824	Solyc11g072330	Response regulator 8	-0.135112
Solyc11g072330	Response regulator 8	-3.14318	Solyc12g010330	Response regulator 9	0.35317	Solyc12g010330	Response regulator 9	0.605715	Solyc12g010330	Response regulator 9	0.767974
Solyc12g010330	Response regulator 9	0.310152	Solyc08g061930	SlCKX1	0.297665	Solyc08g077230	response regulator ARR11	-0.114412	Solyc08g077230	response regulator ARR11	-0.247171
Solyc04g016430	SlCKX5	5.40759	Solyc04g016430	SlCKX5	2.40575	Solyc08g061930	SlCKX1	-0.196934	Solyc05g014260	response regulator 11	-0.198667
Solyc04g080820	SlCKX4	0.590957	Solyc04g080820	SlCKX4	3.45327	Solyc04g016430	SlCKX5	0.810825	Solyc08g061930	SlCKX1	0.576914
Solyc08g061930	SlCKX1	0.549891	Solyc12g008900	SlCKX6	7.88339	Solyc04g080820	SlCKX4	-0.422592	Solyc04g016430	SlCKX5	1.10557
Solyc01g088160	SlCKX2	3.71004	Solyc01g088160	SlCKX2	5.38917	Solyc12g008900	SlCKX6	-0.0325121	Solyc04g080820	SlCKX4	3.57808
Solyc01g088170	Aldehyde oxidase	1.19432	Solyc11g071620	Aldehyde oxidase	-0.590309	Solyc01g088160	SlCKX2	1.41934	Solyc12g008900	SlCKX6	8.79497
Solyc11g071580	Aldehyde oxidase	-0.0833928	Solyc01g088170	Aldehyde oxidase	0.514289	Solyc11g071620	Aldehyde oxidase	0.95831	Solyc01g088160	SlCKX2	2.87166
Solyc11g071620	Aldehyde oxidase	-0.396058	Solyc11g071580	Aldehyde oxidase	0.131913	Solyc01g088170	Aldehyde oxidase	0.650607	Solyc11g071620	Aldehyde oxidase	1.38842
Solyc07g041280	Nitrilase 2	0.542815	Solyc07g041280	Nitrilase 2	-1.16496	Solyc07g041280	Nitrilase 2	-0.0964135	Solyc01g088170	Aldehyde oxidase	1.10575
Solyc06g064880	Nitrilase 2	0.492904	Solyc06g064880	Nitrilase 2	0.985761	Solyc06g064880	Nitrilase 2	0.356193	Solyc11g071580	Aldehyde oxidase	0.162757
Solyc08g062190	Nitrilase 2	0.109129	Solyc08g062190	Nitrilase 2	-0.0399271	Solyc08g062190	Nitrilase 2	0.0326096	Solyc07g041280	Nitrilase 2	-0.741056
Solyc07g056570	9-cis-epoxycarotenoid dioxygenase	-0.471666	Solyc07g056570	9-cis-epoxycarotenoid dioxygenase	-0.929257	Solyc07g056570	9-cis-epoxycarotenoid dioxygenase	0.649536	Solyc06g064880	Nitrilase 2	0.156332
									Solyc08g062190	Nitrilase 2	-0.00240205
									Solyc07g056570	9-cis-epoxycarotenoid dioxygenase	-1.20771
